# Supplementary material for: A data-driven architecture using natural language processing to improve phenotyping efficiency and accelerate genetic diagnoses of rare disorders
Source: HGG Adv. 2021 May 11;2(3):100035. doi: 10.1016/j.xhgg.2021.100035 (PMC8432593; doi:10.1016/j.xhgg.2021.100035)
Supplement: Table S1. Genotypes of the probands in the training and test sets — Genotypes of the 53 probands in the training set and 12 probands in the test set. Available online at the Journal website. [file mmc2.xlsx]

## Sheet: Sheet1
Study ID	Group	Gene	OMIM ID	RefSeq	cDNA Variant	Protein Variant	Chromosomal Variant (GRCh37/hg19)	Zygosity	ACMG Classification
0002-01	Training Set	ATP1A3	182350	NM_152296.5	c.1037G>T	p.(Cys346Phe)	NC_000019.9:g.42486215C>A	Heterozygous	Pathogenic
0019-01	Training Set	SMAD4	600993	NM_005359.5	c.1499T>C	p.(Ile500Thr)	NC_000018.9:g.48604677T>C	Heterozygous	Pathogenic
0029-01	Training Set	MEF2C	600662	NM_001193347.1	c.52C>T	p.(Gln18*)	NC_000005.9:g.88119554G>A	Heterozygous	Pathogenic
0038-01	Training Set	KCNQ2	602235	NM_172107.3	c.1666A>G	p.(Lys556Glu)	NC_000020.10:g.62044900T>C	Heterozygous	Pathogenic
0046-01	Training Set	RAI1	607642	NM_030665.3	c.3265C>T	p.(Arg1089*)	NC_000017.10:g.17699527C>T	Heterozygous	Pathogenic
0052-01	Training Set	DPYD	612779	NM_000110.3	c.1905+1G>A	p.?	NC_000001.10:g.97915614C>T	Homozygous	Pathogenic
0059-01	Training Set	PMPCA	613036	NM_015160.3	c.1066G>A	p.(Gly356Ser)	NC_000009.11:g.139313082G>A	Compound Heterozygous	Pathogenic
0059-01	Training Set	PMPCA	613036	NM_015160.3	c.1129G>A	p.(Ala377Thr)	NC_000009.11:g.139313299G>A	Compound Heterozygous	Pathogenic
0062-01	Training Set	OPHN1	300127	NM_002547.3	c.590T>A	p.(Val197Glu)	NC_000023.10:g.67433711A>T	Heterozygous	Likely Pathogenic
0066-01	Training Set	KCNA1	176260	NM_000217.3	c.677C>G	p.(Thr226Arg)	NC_000012.11:g.5021221C>G	Heterozygous	Pathogenic
0091-01	Training Set	GPD1	138420	NM_005276.4	c.686G>C	p.(Arg229Pro)	NC_000012.11:g.50501423G>C	Compound Heterozygous	Likely Pathogenic
0091-01	Training Set	GPD1	138420	NM_005276.4	N/A	N/A	NC_000012.11:g.(?-50501423)_(50503269-?)	Compound Heterozygous	Pathogenic
0092-01	Training Set	FBXL4	605654	NM_001278716.2	c.1790A>C	p.(Gln597Pro)	NC_000006.11:g.99322230T>G	Compound Heterozygous	Likely Pathogenic
0092-01	Training Set	FBXL4	605654	NM_001278716.2	c.1586C>A	p.(Ala529Glu)	NC_000006.11:g.99323407G>T	Compound Heterozygous	Likely Pathogenic
0116-01	Training Set	PROP1	601538	NM_006261.4	c.301_302delAG	p.(Leu102Cysfs*8)	NC_000005.9:g.177421147_177421148delCT	Homozygous	Pathogenic
0142-01	Training Set	KCNA1	176260	NM_000217.3	c.941T>C	p.(Ile314Thr)	NC_000012.11:g.5021485T>C	Heterozygous	Likely Pathogenic
0156-01	Training Set	SMC1A	300040	NM_006306.2	c.905dupA	p.(Glu303Glyfs*28)	NC_000023.10:g.53439153dupT	Heterozygous	Pathogenic
0165-01	Training Set	KCNJ8	600935	NM_004982.4	c.193G>A	p.(Val65Met)	NC_000012.11:g.21926358C>T	Heterozygous	VUS
0170-01	Training Set	KCTD7	611725	NM_153033.5	c.541C>T	p.(Arg181Trp)	NC_000007.13:g.66103890C>T	Compound Heterozygous	Likely Pathogenic
0170-01	Training Set	KCTD7	611725	NM_153033.5	c.685G>T	p.(Asp229Tyr)	NC_000007.13:g.66104034G>T	Compound Heterozygous	Likely Pathogenic
0197-01	Training Set	UBTF	600673	NR_045058.1	c.628G>A	p.(Glu210Lys)	NC_000017.10:g.42290219C>T	Heterozygous	Pathogenic
0220-01	Training Set	SCN8A	600702	NM_001330260.1	c.2287A>G	p.(Ile763Val)	NC_000012.11:g.52145294A>G	Heterozygous	Pathogenic
0225-01	Training Set	SMARCA2	600014	NM_003070.3	c.3385G>C	p.(Gly1129Arg)	NC_000009.11:g.2110346G>C	Heterozygous	Likely Pathogenic
0228-01	Training Set	ADCY5	600293	NM_183357.2	c.2080_2088del	p.(Lys694_Met696del)	NC_000003.11:g.123044169_123044177del	Heterozygous	Pathogenic
0279-01	Training Set	TG	188450	NM_003235.5	c.1072-1G>C	p.?	NC_000008.10:g.133898692G>C	Heterozygous	Likely Pathogenic
0308-01	Training Set	MTFMT	611766	NM_139242.3	c.994C>T	p.(Arg332*)	NC_000015.9:g.65295576G>A	Compound Heterozygous	Pathogenic
0308-01	Training Set	MTFMT	611766	NM_139242.3	c.434T>G	p.(Val145Gly)	NC_000015.9:g.65316118A>C	Compound Heterozygous	Likely Pathogenic
0310-01	Training Set	ARID1B	614556	NM_020732.3	c.6473delA	p.(Asn2158Thrfs*2)	NC_000006.11:g.157528748delA	Heterozygous	Likely Pathogenic
0318-01	Training Set	KMT2A	159555	NM_001197104.1	c.152_186del35	p.(Pro51Argfs*84)	NC_000011.9:g.118307379_118307413del35	Heterozygous	Pathogenic
0353-01	Training Set	ASXL1	612990	NM_015338.5	c.2759_2762dupCATC	p.(Val922Ilefs*3)	NC_000020.10:g.31023274_31023277dupCATC	Heterozygous	Pathogenic
0362-01	Training Set	ACAT1	607809	NM_000019.3	c.1160T>C	p.(Ile387Thr)	NC_000011.9:g.108017083T>C	Heterozygous	Pathogenic
0381-01	Training Set	SPTAN1	182810	NM_001130438.2	c.6690-17G>A	p.?	NC_000009.11:g.131390187G>A	Heterozygous	Likely Pathogenic
0394-01	Training Set	TFAP2B	601601	NM_003221.3	c.917C>T	p.(Thr306Met)	NC_000006.11:g.50805783C>T	Heterozygous	Pathogenic
0406-01	Training Set	DARS2	610956	NM_018122.5	c.742C>T	p.(Gln248*)	NC_000001.10:g.173806156C>T	Compound Heterozygous	Pathogenic
0406-01	Training Set	DARS2	610956	NM_018122.5	c.172C>G	p.(Arg58Gly)	NC_000001.10:g.173795869C>G	Compound Heterozygous	Likely Pathogenic
0445-01	Training Set	EPB41	130500	NM_004437.3	c.444_450delGAATCAG	p.(Asn149Profs*18)	NC_000001.10:g.29344901_29344907delGAATCAG	Homozygous	Pathogenic
0450-01	Training Set	PNPO	603287	NM_018129.3	c.686G>A	p.(Arg229Gln)	NC_000017.10:g.46024048G>A	Homozygous	Pathogenic
0501-01	Training Set	BCL11B	606558	NM_138576.2	c.2421C>G	p.(Asn807Lys)	NC_000014.8:g.99640752G>C	Heterozygous	Likely Pathogenic
0510-01	Training Set	SLC39A14	608736	NM_001128431.4	c.751-9C>G	p.?	NC_000008.10:g.22273273C>G	Homozygous	Likely Pathogenic
0575-01	Training Set	C19orf12	614297	NM_001256047.1	c.182dupT	p.(Leu61Phefs*11)	NC_000019.9:g.30193863dupA	Compound Heterozygous	Pathogenic
0575-01	Training Set	C19orf12	614297	NM_001256047.1	c.85G>C	p.(Gly29Arg)	NC_000019.9:g.30199236C>G	Compound Heterozygous	Likely Pathogenic
0662-01	Training Set	FOXP1	605515	NM_032682.5	c.1240dupC	p.(Leu414Profs*47)	NC_000003.11:g.71027087dupG	Heterozygous	Pathogenic
0682-01	Training Set	KMT2D	602113	NM_003482.3	c.10624C>G	p.(Leu3542Val)	NC_000012.11:g.49427966G>C	Heterozygous	Likely Pathogenic
0686-01	Training Set	EBF3	607407	NM_001005463.2	c.488G>A	p.(Arg163Gln)	NC_000010.10:g.131755588C>T	Heterozygous	Pathogenic
0714-01	Training Set	DCHS1	603057	NM_003737.2	c.2055T>G	p.(Phe685Leu)	NC_000011.9:g.6655183A>C	Compound Heterozygous	VUS
0714-01	Training Set	DCHS1	603057	NM_003737.2	c.1964delT	p.(Phe655Serfs*3)	NC_000011.9:g.6655371delA	Compound Heterozygous	Pathogenic
0788-01	Training Set	HNRNPU	602869	NM_031844.2	c.1681C>T	p.(Gln561*)	NC_000001.10:g.245020092G>A	Heterozygous	Pathogenic
0799-01	Training Set	ASXL3	615115	NM_030632.1	c.1849_1850delAG	p.(Ser617Profs*29)	NC_000018.9:g.31319217_31319218delAG	Heterozygous	Pathogenic
0804-01	Training Set	IFIH1	606951	NM_022168.2	c.2336G>A	p.(Arg779His)	NC_000002.11:g.163130423C>T	Heterozygous	Pathogenic
0831-01	Training Set	KIF11	148760	NM_004523.3	c.2548-1G>A	p.?	NC_000010.10:g.94407968G>A	Heterozygous	Pathogenic
0888-01	Training Set	FBXO11	607871	NM_001190274.1	c.2145G>C	p.(Lys715Asn)	NC_000002.11:g.48040455C>G	Heterozygous	Likely Pathogenic
0889-01	Training Set	ACTG2	102545	NM_001615.3	c.769C>T	p.(Arg257Cys)	NC_000002.11:g.74141962C>T	Heterozygous	Pathogenic
0909-01	Training Set	MKS1	609883	NM_017777.3	c.1115_1117del	p.(Ser372del)	NC_000017.10:g.56285516_56285518del	Compound Heterozygous	Pathogenic
0909-01	Training Set	MKS1	609883	NM_017777.3	c.1273+1G>C	p.?	NC_000017.10:g.56285254C>G	Compound Heterozygous	Pathogenic
0957-01	Training Set	LONP1	605490	NM_004793.4	c.2536G>A	p.(Glu846Lys)	NC_000019.9:g.5693565C>T	Compound Heterozygous	VUS
0957-01	Training Set	LONP1	605490	NM_004793.4	c.1985T>G	p.(Val662Gly)	NC_000019.9:g.5696093A>C	Compound Heterozygous	VUS
0961-01	Training Set	GRIN1	138249	NM_001185090.2	c.2042C>T	p.(Pro681Leu)	NC_000009.11:g.140057157C>T	Heterozygous	Likely Pathogenic
0983-01	Training Set	ASNS	108370	NM_133436.3	c.146G>A	p.(Arg49Gln)	NC_000007.13:g.97498323C>T	Homozygous	Likely Pathogenic
1018-01	Training Set	PLCB4	600810	NM_000933.3	c.1888G>A	p.(Asp630Asn)	NC_000020.10:g.9389753G>A	Heterozygous	Likely Pathogenic
1019-01	Training Set	IGF1R	147370	NM_000875.4	c.2321_2322del	p.(Glu774Valfs*5)	NC_000015.9:g.99465496_99465497del	Heterozygous	Pathogenic
1168-01	Training Set	PRKAR1A	188830	NM_002734.3	c.620A>G	p.(Tyr207Cys)	NC_000017.10:g.66521965A>G	Heterozygous	Pathogenic
1206-01	Training Set	HIBCH	610690	NM_014362.3	c.854delA	p.(Gln285Argfs*9)	NC_000002.11:g.191109650delT	Compound Heterozygous	Pathogenic
1206-01	Training Set	HIBCH	610690	NM_014362.3	c.488G>T	p.(Cys163Phe)	NC_000002.11:g.191125911C>A	Compound Heterozygous	Pathogenic
0469-01	Test Set	TAF1	313650	NM_004606.4	c.4052T>A	p.(Ile1351Asn)	NC_000023.10:g.70621583T>A	Hemizygous	VUS
0520-01	Test Set	TBX4	601719	NM_001321120.2	c.401+3A>T	p.?	NC_000017.10:g.59543302A>T	Heterozygous	VUS
0678-01	Test Set	EBF3	607407	NM_001005463.2	c.907C>T	p.(Arg303*)	NC_000010.10:g.131665510G>A	Heterozygous	Pathogenic
0805-01	Test Set	FAR1	616107	NM_032228.5	c.1438C>T	p.(Arg480Cys)	NC_000011.9:g.13750211C>T	Heterozygous	Likely Pathogenic
0842-01	Test Set	MECOM	165215	NM_004991.3	c.2849G>C	p.(Arg950Thr)	NC_000003.11:g.168818673C>G	Heterozygous	Pathogenic
0943-01	Test Set	ZC4H2	300897	NM_018684.4	c.535_538dup	p.(Arg180Ilefs*46)	NC_000023.10:g.64138945_64138948dup	Hemizygous	Likely Pathogenic
1011-01	Test Set	CLTC	118955	NM_004859.3	c.2669C>T	p.(Pro890Leu)	NC_000017.10:g.57754422C>T	Heterozygous	Likely Pathogenic
1787-01	Test Set	TBL1XR1	608628	NM_024665.7	c.1378G>A	p.(Gly460Ser)	NC_000003.11:g.176750797C>T	Heterozygous	Likely Pathogenic
1795-01	Test Set	QRICH1	617387	NM_017730.2	c.1149_1150del	p.(Phe384Serfs*70)	NC_000003.11:g.49094483_49094484del	Heterozygous	Pathogenic
1802-01	Test Set	PMP22	601097	NM_000304.3	c.35A>G	p.(His12Arg)	NC_000017.10:g.15164010T>C	Heterozygous	Pathogenic
1845-01	Test Set	GRIN2A	138253	NM_001134407.3	c.2179G>A	p.(Ala727Thr)	NC_000016.9:g.9892311C>T	Heterozygous	Pathogenic
1886-01	Test Set	IGHMBP2	600502	NM_002180.2	c.2598_2599del	p.(Lys868Serfs*16)	NC_000011.9:g.68704546_68704547del	Homozygous	Pathogenic
