# Supplementary material for: A data-driven architecture using natural language processing to improve phenotyping efficiency and accelerate genetic diagnoses of rare disorders
Source: HGG Adv. 2021 May 11;2(3):100035. doi: 10.1016/j.xhgg.2021.100035 (PMC8432593; doi:10.1016/j.xhgg.2021.100035)
Supplement: Table S3. Depth and phenotypic abnormality classes per HPO term — The depth and phenotypic abnormality classes per HPO term calculated using the shortest directed path (unweighted breadth-first search) from the root node of the HPO directed acyclic graph. Available online at the Journal website. [file mmc3.xlsx]

## Sheet: Supplemental_hpo_path_stats
HPO_ID	Depth	Abnormality Classes
HP:0001507	2	unknown
HP:0000107	7	HP:0000119
HP:0000001	0	unknown
HP:0000005	1	unknown
HP:0000812	5	HP:0000119
HP:0010460	5	HP:0000119
HP:0000014	5	HP:0000119
HP:0002719	5	HP:0002715
HP:0011277	4	HP:0000119
HP:0000009	6	HP:0000119
HP:0008684	8	HP:0000119
HP:0010936	4	HP:0000119
HP:0025487	6	HP:0000119
HP:0031064	4	HP:0025142
HP:0010955	7	HP:0000119
HP:0010461	5	HP:0000119
HP:0004299	4	HP:0003549
HP:0008775	7	HP:0000119
HP:0012649	5	HP:0002715
HP:0012874	5	HP:0000119
HP:0000025	6	HP:0000119
HP:0000135	4	HP:0000818
HP:0008669	7	HP:0000119
HP:0000035	7	HP:0000119
HP:0000150	6	HP:0000119
HP:0010788	6	HP:0000119
HP:0009714	7	HP:0000119
HP:0000811	5	HP:0000119
HP:0000032	6	HP:0000119
HP:0000062	6	HP:0000119
HP:0100627	6	HP:0000119
HP:0000036	7	HP:0000119
HP:0000045	7	HP:0000119
HP:0000050	7	HP:0000119
HP:0003241	6	HP:0000119
HP:0000047	7	HP:0000119
HP:0000068	6	HP:0000119
HP:0045058	8	HP:0000119
HP:0008736	8	HP:0000119
HP:0000055	6	HP:0000119
HP:0000066	8	HP:0000119
HP:0012881	8	HP:0000119
HP:0012815	7	HP:0000119
HP:0040255	8	HP:0000119
HP:0012880	8	HP:0000119
HP:0000058	7	HP:0000119
HP:0000795	5	HP:0000119
HP:0010935	4	HP:0000119
HP:0025633	6	HP:0000119
HP:0006000	7	HP:0000119
HP:0000071	8	HP:0000119
HP:0012210	6	HP:0000119
HP:0025634	6	HP:0000119
HP:0000119	2	unknown
HP:0000078	3	HP:0000119
HP:0004742	7	HP:0000119
HP:0012211	5	HP:0000119
HP:0100542	7	HP:0000119
HP:0008678	7	HP:0000119
HP:0100957	7	HP:0000119
HP:0012575	7	HP:0000119
HP:0032599	9	HP:0000119
HP:0020129	4	HP:0001939
HP:0031263	8	HP:0000119
HP:0000095	8	HP:0000119
HP:0000096	9	HP:0000119
HP:0000002	3	HP:0001507
HP:0000123	6	HP:0000119;HP:0002715
HP:0012590	7	HP:0000119
HP:0011035	7	HP:0000119
HP:0000124	6	HP:0000119
HP:0012599	5	HP:0001939
HP:0000118	1	unknown
HP:0000104	8	HP:0000119
HP:0000086	8	HP:0000119
HP:0010946	8	HP:0000119
HP:0012591	4	HP:0001939
HP:0012598	5	HP:0001939
HP:0000008	6	HP:0000119
HP:0010784	5	HP:0000119
HP:0000140	6	HP:0000119
HP:0001892	3	HP:0001871
HP:0031066	6	HP:0000119
HP:0000080	4	HP:0000119
HP:0008373	3	HP:0000818
HP:0031105	8	HP:0000119
HP:0031065	8	HP:0000119
HP:0100823	4	HP:0003549
HP:0030012	5	HP:0000119
HP:0004320	4	HP:0000119
HP:0100590	4	HP:0000119
HP:0001153	8	HP:0000119
HP:0000138	9	HP:0000119
HP:0000142	7	HP:0000119
HP:0001827	5	HP:0000119
HP:0100615	6	HP:0000119
HP:0100728	6	HP:0000119
HP:0000271	4	HP:0000152
HP:0011337	8	HP:0000152
HP:0011830	8	HP:0000152
HP:0000163	7	HP:0000152
HP:0003712	5	HP:0003011
HP:0030809	9	HP:0000152
HP:0000204	10	HP:0000152
HP:0031816	6	HP:0000152
HP:0000704	6	HP:0002715
HP:0000168	9	HP:0000152
HP:0010614	5	HP:0002664
HP:0010295	10	HP:0000152
HP:0100736	9	HP:0000152
HP:0000202	8	HP:0000152
HP:0100737	9	HP:0000152
HP:0410031	10	HP:0000152
HP:0000159	8	HP:0000152
HP:0000178	9	HP:0000152
HP:0012471	9	HP:0000152
HP:0030810	9	HP:0000152
HP:0000182	10	HP:0000152
HP:0000175	9	HP:0000152
HP:0006477	8	HP:0000152
HP:0000177	9	HP:0000152
HP:0000174	8	HP:0000152
HP:0000190	8	HP:0000152
HP:0000172	10	HP:0000152
HP:0000185	10	HP:0000152
HP:0011338	8	HP:0000152
HP:0100269	8	HP:0001574
HP:0010286	8	HP:0000152
HP:0000197	9	HP:0000152
HP:0410030	9	HP:0000152
HP:0000277	7	HP:0000152
HP:0000228	7	HP:0001626
HP:0011339	10	HP:0000152
HP:0000187	9	HP:0000152
HP:0100755	7	HP:0000152
HP:0000233	9	HP:0000152
HP:0000962	7	HP:0001574
HP:0012638	3	HP:0000707
HP:0000223	4	HP:0000707
HP:0100579	6	HP:0001626
HP:0012472	9	HP:0000152
HP:0000152	2	unknown
HP:0002683	5	HP:0000152
HP:0011328	7	HP:0000152
HP:0000236	8	HP:0000152
HP:0002118	6	HP:0000707
HP:0002921	5	HP:0000707
HP:0000929	4	HP:0000152
HP:0002696	7	HP:0000152
HP:0002648	6	HP:0000152
HP:0000248	7	HP:0000152
HP:0000262	7	HP:0000152
HP:0011821	5	HP:0000152
HP:0000245	6	HP:0000152
HP:0004330	6	HP:0000152
HP:0007364	6	HP:0000707
HP:0040195	6	HP:0000152
HP:0005484	8	HP:0000152;HP:0000707
HP:0000246	6	HP:0002715
HP:0040194	6	HP:0000152
HP:0000239	8	HP:0000152
HP:0000264	5	HP:0000152
HP:0011217	7	HP:0000152
HP:0011329	7	HP:0000152
HP:0000234	3	HP:0000152
HP:0012369	6	HP:0000152
HP:0005324	6	HP:0000152
HP:0001999	5	HP:0000152
HP:0000274	6	HP:0000152
HP:0100729	6	HP:0000152
HP:0030791	6	HP:0000152
HP:0000969	5	HP:0001939
HP:0011799	5	HP:0000152
HP:0000492	8	HP:0000152
HP:0000291	4	HP:0003549
HP:0000288	10	HP:0000152
HP:0009124	3	HP:0003549
HP:0008887	5	HP:0003549
HP:0004426	6	HP:0000152
HP:0000599	6	HP:0000152
HP:0000301	4	HP:0003011
HP:0001252	5	HP:0003011
HP:0004673	6	HP:0000152
HP:0011805	3	HP:0003011
HP:0000306	5	HP:0000152
HP:0000278	8	HP:0000152
HP:0000347	7	HP:0000152
HP:0100886	4	HP:0000478
HP:0002411	5	HP:0000707
HP:0000326	7	HP:0000152
HP:0001028	5	HP:0001626;HP:0002664
HP:0100538	6	HP:0000152
HP:0000290	5	HP:0000152
HP:0000280	6	HP:0000152
HP:0000205	9	HP:0000152
HP:0009118	6	HP:0000152
HP:0009890	7	HP:0000152
HP:0031703	3	HP:0000598
HP:0000356	4	HP:0000598
HP:0000357	5	HP:0000598
HP:0000364	4	HP:0000598
HP:0008628	7	HP:0000598
HP:0000377	5	HP:0000598
HP:0031704	3	HP:0000598
HP:0000358	6	HP:0000598
HP:0000369	6	HP:0000598
HP:0000388	5	HP:0000598
HP:0011390	5	HP:0000598
HP:0011373	8	HP:0000598
HP:0000383	7	HP:0000152
HP:0010609	6	HP:0001574
HP:0009906	7	HP:0000598
HP:0000370	4	HP:0000598
HP:0011039	6	HP:0000598
HP:0009738	6	HP:0000598
HP:0008544	7	HP:0000598
HP:0011474	7	HP:0000598
HP:0000372	5	HP:0000598
HP:0000365	5	HP:0000598
HP:0011452	5	HP:0000598
HP:0011389	5	HP:0000598
HP:0000407	6	HP:0000598
HP:0001730	6	HP:0000598
HP:0000405	6	HP:0000598
HP:0000436	7	HP:0000152
HP:0005105	6	HP:0000152
HP:0000366	5	HP:0000152
HP:0011119	7	HP:0000152
HP:0000419	6	HP:0000152
HP:0000422	6	HP:0000152
HP:0010938	6	HP:0000152
HP:0000429	7	HP:0000152
HP:0009924	7	HP:0000152
HP:0000433	6	HP:0000152
HP:0000415	6	HP:0000152
HP:0000463	7	HP:0000152
HP:0004408	4	HP:0000707
HP:0005288	6	HP:0000152
HP:0000464	3	HP:0000152
HP:0005986	4	HP:0000152
HP:0001324	4	HP:0003011
HP:0009126	4	HP:0003549
HP:0003319	6	HP:0000924
HP:0004296	4	HP:0001626
HP:0011006	4	HP:0000152;HP:0003011
HP:0011442	4	HP:0000707
HP:0012179	7	HP:0000707
HP:0011425	3	HP:0001197
HP:0001098	5	HP:0000478
HP:0000479	6	HP:0000478
HP:0000589	4	HP:0000478
HP:0004328	4	HP:0000478
HP:0001120	6	HP:0000478
HP:0000539	4	HP:0000478
HP:0100691	6	HP:0000478
HP:0000483	5	HP:0000478
HP:0000549	5	HP:0000478
HP:0011495	6	HP:0000478
HP:0100533	4	HP:0000478
HP:0030669	7	HP:0000152
HP:0001103	7	HP:0000478
HP:0200006	10	HP:0000152
HP:0200020	7	HP:0000478
HP:0012373	3	HP:0000478
HP:0011347	5	HP:0000478
HP:0001595	4	HP:0001574
HP:0008054	5	HP:0001626;HP:0000478
HP:0000504	4	HP:0000478
HP:0000502	8	HP:0000152
HP:0025337	5	HP:0001626;HP:0000478
HP:0000556	7	HP:0000478
HP:0000605	6	HP:0000478
HP:0030453	4	HP:0000478
HP:0000570	5	HP:0000478
HP:0000517	5	HP:0000478
HP:0000518	6	HP:0000478
HP:0007700	5	HP:0000478
HP:0000633	5	HP:0000478
HP:0000553	4	HP:0000478
HP:0008053	6	HP:0000478
HP:0000499	5	HP:0001574
HP:0008056	4	HP:0000478
HP:0100887	4	HP:0000478
HP:0000572	6	HP:0000478
HP:0007759	7	HP:0000478
HP:0000610	5	HP:0000478
HP:0200065	7	HP:0000478
HP:0045074	7	HP:0001574
HP:0045075	7	HP:0001574
HP:0000286	9	HP:0000152
HP:0012795	7	HP:0000478
HP:0000496	4	HP:0000478
HP:0000602	6	HP:0000478
HP:0000512	5	HP:0000478
HP:0011519	7	HP:0000478
HP:0012372	3	HP:0000478
HP:0000615	6	HP:0000478
HP:0001087	5	HP:0000478
HP:0001090	5	HP:0000478
HP:0007676	7	HP:0000478
HP:0007957	6	HP:0000478
HP:0100699	3	HP:0003549
HP:0002550	7	HP:0001574
HP:0200102	6	HP:0001574
HP:0100689	7	HP:0000478
HP:0100692	7	HP:0000478
HP:0011481	9	HP:0000152
HP:0020045	7	HP:0000478
HP:0032012	7	HP:0000478
HP:0000532	6	HP:0000478
HP:0000505	5	HP:0000478
HP:0011885	4	HP:0000478
HP:0031803	6	HP:0000478
HP:0000534	5	HP:0001574
HP:0001123	6	HP:0000478
HP:0000575	7	HP:0000478
HP:0020049	7	HP:0000478
HP:0007703	7	HP:0000478
HP:0200007	10	HP:0000152
HP:0011493	8	HP:0000478
HP:0000520	5	HP:0000478
HP:3000030	5	HP:0000152
HP:0000587	6	HP:0000478
HP:0000544	7	HP:0000478
HP:0000591	4	HP:0000478
HP:0000593	5	HP:0000478
HP:0009553	6	HP:0000152;HP:0001574
HP:0000597	5	HP:0000478
HP:0000606	5	HP:0000152
HP:0100678	7	HP:0001574
HP:0000546	7	HP:0000478
HP:0002977	5	HP:0000707
HP:0008058	6	HP:0000478
HP:0000525	5	HP:0000478
HP:0000708	4	HP:0000707
HP:0007686	4	HP:0000478
HP:0007663	6	HP:0000478
HP:0000614	8	HP:0000152
HP:0011226	9	HP:0000152
HP:0008048	6	HP:0000478
HP:0008046	5	HP:0001626;HP:0000478
HP:0011004	5	HP:0001626
HP:3000036	4	HP:0000152;HP:0001626
HP:0000630	5	HP:0000152;HP:0001626
HP:0005116	6	HP:0001626
HP:0012841	6	HP:0001626;HP:0000478
HP:0000632	4	HP:0000478
HP:0008034	6	HP:0000478
HP:0000625	10	HP:0000152
HP:0012547	5	HP:0000478
HP:0000639	6	HP:0000478
HP:0007641	6	HP:0000478
HP:0031879	8	HP:0000152
HP:0100289	7	HP:0000478
HP:0011514	5	HP:0000478
HP:0008070	6	HP:0001574
HP:0008323	7	HP:0000478
HP:0002186	5	HP:0000707
HP:0000581	11	HP:0000152
HP:0002219	7	HP:0001574
HP:0009804	10	HP:0000152
HP:0011061	9	HP:0000152
HP:0011081	11	HP:0000152
HP:0000164	8	HP:0000152
HP:0000692	9	HP:0000152
HP:0006479	10	HP:0000152
HP:0006486	10	HP:0000152
HP:0011071	11	HP:0000152
HP:0000684	10	HP:0000152
HP:0006481	9	HP:0000152
HP:3000050	3	HP:0003549;HP:0000924
HP:0000682	4	HP:0003549;HP:0000924
HP:0011073	10	HP:0000152
HP:0006292	9	HP:0000152
HP:0200153	12	HP:0000152
HP:0200160	12	HP:0000152
HP:0006482	9	HP:0000152
HP:0000703	4	HP:0003549;HP:0000924
HP:0006288	10	HP:0000152
HP:0010299	10	HP:0000152
HP:0031466	5	HP:0000707
HP:0000711	5	HP:0000707
HP:0000729	5	HP:0000707
HP:0006919	6	HP:0000707
HP:0100851	5	HP:0000707
HP:0000709	5	HP:0000707
HP:0001268	6	HP:0000707
HP:0000726	7	HP:0000707
HP:0000735	6	HP:0000707
HP:0004305	5	HP:0000707
HP:0012433	5	HP:0000707
HP:0100852	6	HP:0000707
HP:0000739	7	HP:0000707
HP:0000745	6	HP:0000707
HP:0100716	7	HP:0000707
HP:0100022	4	HP:0000707
HP:0000719	6	HP:0000707
HP:0000748	7	HP:0000707
HP:0012758	5	HP:0000707
HP:0012639	3	HP:0000707
HP:0040129	7	HP:0000707
HP:0009830	5	HP:0000707
HP:0000759	4	HP:0000707
HP:0009121	4	HP:0000924
HP:0000765	5	HP:0000924
HP:0000766	6	HP:0000924
HP:0031093	3	HP:0000769
HP:0001547	6	HP:0000924
HP:0006712	7	HP:0000924
HP:0005257	6	HP:0000924
HP:0000775	4	HP:0003011
HP:0100790	3	HP:0003549
HP:0000818	2	unknown
HP:0100763	3	HP:0002715
HP:0010515	4	HP:0000818
HP:0000141	7	HP:0000119
HP:0000144	5	HP:0000119
HP:0012614	4	HP:0001939
HP:0000787	7	HP:0000119
HP:0000099	7	HP:0000119;HP:0002715
HP:0030949	9	HP:0000119
HP:0100639	7	HP:0000119
HP:0000079	3	HP:0000119
HP:0012243	4	HP:0000119
HP:0012379	3	HP:0001939
HP:0001952	5	HP:0001939
HP:0002926	4	HP:0000818
HP:0032263	5	HP:0001626
HP:0001510	3	HP:0001507
HP:0000830	7	HP:0000818
HP:0032367	4	HP:0000818
HP:0000842	5	HP:0001939
HP:0100000	4	HP:0000818
HP:0011767	4	HP:0000818
HP:0040075	6	HP:0000818
HP:0000819	3	HP:0000818
HP:0000855	5	HP:0001939
HP:0000821	5	HP:0000818
HP:0011732	4	HP:0000818
HP:0010514	6	HP:0000818
HP:0030338	4	HP:0000818
HP:0000824	5	HP:0000818
HP:0004322	4	HP:0001507
HP:0000847	3	HP:0000818
HP:0011014	4	HP:0001939
HP:0040215	5	HP:0000818
HP:0011733	4	HP:0000818
HP:0040084	4	HP:0000818
HP:0011772	4	HP:0000818
HP:0100031	4	HP:0000818
HP:0000831	4	HP:0000818
HP:0002717	5	HP:0000818
HP:0011768	5	HP:0000818
HP:0000873	3	HP:0000818
HP:0011751	5	HP:0000818
HP:0009798	6	HP:0000818
HP:0000843	5	HP:0000818
HP:0002960	4	HP:0002715
HP:0100646	5	HP:0000818
HP:0000822	6	HP:0001626
HP:0000921	8	HP:0000924
HP:0006714	7	HP:0000924
HP:0006713	7	HP:0000924
HP:0000772	7	HP:0000924
HP:0000889	6	HP:0000924
HP:0005815	6	HP:0000924
HP:0000919	8	HP:0000924
HP:0006710	7	HP:0000924
HP:0100777	5	HP:0000924;HP:0002664
HP:0002797	5	HP:0000924
HP:0000887	8	HP:0000924
HP:0011912	6	HP:0000924
HP:0000782	6	HP:0000924
HP:0000902	8	HP:0000924
HP:0100625	7	HP:0000924
HP:0000767	7	HP:0000924
HP:0000768	7	HP:0000924
HP:0003312	7	HP:0000924
HP:0011843	3	HP:0000924
HP:0002693	5	HP:0000152
HP:0000932	6	HP:0000152
HP:0007109	7	HP:0000707
HP:0007291	7	HP:0000152;HP:0000707
HP:0001367	4	HP:0000924
HP:0010766	3	HP:0000924
HP:0100685	3	HP:0003549
HP:0011314	5	HP:0000924
HP:0100039	6	HP:0000924
HP:0004349	7	HP:0000924
HP:0002813	4	HP:0040064;HP:0000924
HP:0000940	5	HP:0040064;HP:0000924
HP:0011842	3	HP:0000924
HP:0002867	7	HP:0000924
HP:0003016	6	HP:0040064;HP:0000924
HP:0001574	2	unknown
HP:0001005	6	HP:0001574
HP:0001396	6	HP:0025031
HP:0001000	5	HP:0001574
HP:0010490	8	HP:0001574;HP:0040064
HP:0011368	6	HP:0001574
HP:0011355	5	HP:0001574
HP:0011121	4	HP:0001574
HP:0010767	7	HP:0000924
HP:0010781	6	HP:0001574
HP:0002795	3	HP:0002086
HP:0008065	6	HP:0001574
HP:0011123	5	HP:0001574
HP:0011276	4	HP:0001626
HP:0007550	4	HP:0001574
HP:0031365	6	HP:0001871
HP:0011354	5	HP:0001574
HP:0011032	4	HP:0001939
HP:0025276	3	HP:0001574
HP:0011138	3	HP:0001574
HP:0007556	6	HP:0040064
HP:0010765	7	HP:0001574;HP:0040064
HP:0008067	6	HP:0001574
HP:0000964	6	HP:0001574
HP:0010647	5	HP:0001574
HP:0001933	4	HP:0001871
HP:0011122	4	HP:0001574
HP:0003764	6	HP:0001574
HP:0000329	6	HP:0000152;HP:0001626;HP:0002664
HP:0005306	6	HP:0001626;HP:0002664
HP:0001480	6	HP:0001574
HP:0011362	5	HP:0001574
HP:0005406	7	HP:0001574;HP:0002715
HP:0001034	7	HP:0001574
HP:0011125	6	HP:0001574
HP:0012031	5	HP:0003549;HP:0002664
HP:0000991	6	HP:0001574
HP:0002624	5	HP:0001626
HP:0007394	5	HP:0001626
HP:0000980	5	HP:0001574
HP:0007477	6	HP:0001574
HP:0040211	6	HP:0001574;HP:0040064
HP:0005599	6	HP:0001574
HP:0007513	7	HP:0001574
HP:0200042	6	HP:0001574
HP:0000977	6	HP:0001574
HP:0100742	4	HP:0001626;HP:0002664
HP:0001001	4	HP:0003549
HP:0001012	6	HP:0003549;HP:0002664
HP:0008069	4	HP:0001574;HP:0002664
HP:0006109	7	HP:0040064
HP:0031284	6	HP:0001574
HP:0007400	7	HP:0001574
HP:0012733	6	HP:0001574
HP:0001059	5	HP:0000924
HP:0010783	5	HP:0001626
HP:0001018	7	HP:0001574;HP:0040064
HP:0001015	6	HP:0001626
HP:0001965	4	HP:0000152
HP:0000952	7	HP:0001574;HP:0025031
HP:0006143	6	HP:0040064
HP:0025104	6	HP:0001574
HP:0001010	6	HP:0001574
HP:0010566	4	HP:0002664
HP:0011356	5	HP:0001574
HP:0000961	4	HP:0002086
HP:0004334	7	HP:0001574
HP:0100679	6	HP:0001574
HP:0100007	5	HP:0002664;HP:0000707
HP:0000975	5	HP:0001574
HP:0001014	5	HP:0001626
HP:0001075	5	HP:0003549
HP:0000987	4	HP:0003549
HP:0004297	5	HP:0025031
HP:0012437	7	HP:0025031
HP:0012438	7	HP:0025031
HP:0008011	8	HP:0000478
HP:0000501	4	HP:0000478
HP:0011479	9	HP:0000152
HP:0012122	6	HP:0000478
HP:0000491	5	HP:0000478
HP:0000509	5	HP:0000478
HP:0001096	6	HP:0000478
HP:0004329	4	HP:0000478
HP:0200064	7	HP:0000478
HP:0008059	7	HP:0000478
HP:0007730	7	HP:0000478
HP:0010732	7	HP:0001574
HP:0010696	7	HP:0000478
HP:0000480	5	HP:0000478
HP:0000481	5	HP:0000478
HP:0000622	5	HP:0000478
HP:0001083	6	HP:0000478
HP:0000565	8	HP:0000478
HP:0011526	6	HP:0000478
HP:0000315	5	HP:0000152
HP:0030506	7	HP:0000478
HP:0001131	6	HP:0000478
HP:0007772	6	HP:0000478
HP:0000617	5	HP:0000478
HP:0002817	3	HP:0040064
HP:0011927	6	HP:0040064;HP:0000924
HP:0011297	5	HP:0040064;HP:0000924
HP:0009997	6	HP:0040064
HP:0010442	6	HP:0040064;HP:0000924
HP:0001161	7	HP:0040064;HP:0000924
HP:0004207	6	HP:0040064
HP:0100259	7	HP:0040064;HP:0000924
HP:0001155	4	HP:0040064
HP:0040070	4	HP:0040064
HP:0001238	6	HP:0040064
HP:0100807	6	HP:0040064
HP:0100871	5	HP:0040064
HP:0100257	5	HP:0040064;HP:0000924
HP:0001167	5	HP:0040064
HP:0005922	5	HP:0040064
HP:0001172	6	HP:0040064
HP:0100258	7	HP:0040064;HP:0000924
HP:0009380	7	HP:0040064
HP:0012165	6	HP:0040064;HP:0000924
HP:0006094	6	HP:0040064;HP:0000924
HP:0003019	5	HP:0040064
HP:0009484	5	HP:0040064
HP:0001197	2	unknown
HP:0010948	3	HP:0001626
HP:0011403	5	HP:0001197
HP:0010881	4	HP:0001197
HP:0009602	7	HP:0040064
HP:0009700	6	HP:0040064
HP:0009773	7	HP:0040064
HP:0009832	7	HP:0040064
HP:0100263	7	HP:0000924
HP:0001211	6	HP:0040064
HP:0011298	6	HP:0001574
HP:0100490	6	HP:0003549
HP:0006257	6	HP:0040064
HP:0040064	2	unknown
HP:0012785	5	HP:0003549
HP:0011304	6	HP:0040064
HP:0006119	7	HP:0040064
HP:0001421	5	HP:0040064
HP:0005916	6	HP:0040064
HP:0001597	4	HP:0001574
HP:0001009	5	HP:0001626
HP:0006101	7	HP:0040064;HP:0000924
HP:0009466	7	HP:0040064
HP:0009603	7	HP:0040064
HP:0009617	8	HP:0040064
HP:0100360	5	HP:0003549
HP:0004259	6	HP:0040064
HP:0004262	6	HP:0040064
HP:0009702	6	HP:0040064
HP:0001227	6	HP:0040064
HP:0003026	6	HP:0000924
HP:0011446	4	HP:0000707
HP:0012759	4	HP:0000707
HP:0011443	5	HP:0000707
HP:0003808	4	HP:0003011
HP:0004372	5	HP:0000707
HP:0001249	5	HP:0000707
HP:0001276	5	HP:0003011
HP:0002061	7	HP:0003011
HP:0010550	8	HP:0000707
HP:0002167	5	HP:0000707
HP:0002360	5	HP:0000707
HP:0001257	6	HP:0003011
HP:0001315	6	HP:0000707
HP:0002072	6	HP:0000707
HP:0100543	5	HP:0000707
HP:0004374	7	HP:0000707
HP:0001317	8	HP:0000707
HP:0002500	9	HP:0000707
HP:0007370	7	HP:0000707
HP:0002493	5	HP:0000707
HP:0002615	5	HP:0001626
HP:0012332	5	HP:0000707
HP:0011025	3	HP:0001626
HP:0011804	3	HP:0003011
HP:0011450	5	HP:0000707
HP:0001291	5	HP:0000707
HP:0100659	4	HP:0001626
HP:0002071	5	HP:0000707
HP:0001339	7	HP:0000707
HP:0001332	5	HP:0000707
HP:0001320	12	HP:0000707
HP:0002198	8	HP:0000707
HP:0002350	7	HP:0000707
HP:0005445	7	HP:0000152
HP:0002380	6	HP:0000707
HP:0010546	5	HP:0000707
HP:0001251	6	HP:0000707
HP:0007377	6	HP:0000707
HP:0031826	5	HP:0000707
HP:0011283	7	HP:0000707
HP:0006817	11	HP:0000707
HP:0007360	6	HP:0000707
HP:0001259	6	HP:0000707
HP:0010850	10	HP:0000707
HP:0002123	7	HP:0000707
HP:0020216	6	HP:0000707
HP:0007375	8	HP:0000707
HP:0000238	6	HP:0000707
HP:0001274	8	HP:0000707
HP:0002536	6	HP:0000707
HP:0025057	7	HP:0000707
HP:0002170	5	HP:0001871;HP:0001626
HP:0012443	5	HP:0000707
HP:0000750	6	HP:0000707
HP:0001347	6	HP:0000707
HP:0010628	5	HP:0003011
HP:0030178	5	HP:0000707
HP:0002060	7	HP:0000707
HP:0001369	5	HP:0000924
HP:0003549	2	unknown
HP:0011729	4	HP:0000924
HP:0100261	4	HP:0000924
HP:0002827	6	HP:0040064
HP:0002996	6	HP:0040064;HP:0000924
HP:0003272	6	HP:0000924
HP:0005262	5	HP:0000924
HP:0100491	4	HP:0040064
HP:0001376	5	HP:0000924
HP:0002012	3	HP:0025031
HP:0410042	5	HP:0025031
HP:0006561	7	HP:0025031
HP:0001410	5	HP:0025031
HP:0011040	8	HP:0025031
HP:0002896	5	HP:0025031;HP:0002664
HP:0001397	8	HP:0025031
HP:0002605	6	HP:0025031
HP:0001395	6	HP:0025031
HP:0031865	5	HP:0025031
HP:0006706	6	HP:0025031
HP:0012440	7	HP:0025031
HP:0006707	4	HP:0001626
HP:0025155	4	HP:0025031
HP:0006562	7	HP:0025031;HP:0002715
HP:0001394	6	HP:0025031
HP:0010985	2	unknown
HP:0001417	3	unknown
HP:0001446	4	HP:0040064
HP:0001437	4	HP:0040064
HP:0003271	4	HP:0025031
HP:0025408	5	HP:0025031;HP:0002715
HP:0002814	3	HP:0040064
HP:0009127	3	HP:0040064
HP:0025031	2	unknown
HP:0001832	5	HP:0040064
HP:0009140	5	HP:0040064
HP:0100265	6	HP:0000924
HP:0001428	2	unknown
HP:0001469	4	HP:0003011
HP:0000006	2	unknown
HP:0009136	5	HP:0040064
HP:0001466	2	unknown
HP:0001454	4	HP:0040064
HP:0001770	6	HP:0040064
HP:0030236	4	HP:0003011
HP:0001435	5	HP:0040064
HP:0001467	5	HP:0040064
HP:0009128	4	HP:0040064
HP:0001457	5	HP:0040064
HP:0009134	5	HP:0040064
HP:0011001	7	HP:0000924
HP:0001470	3	unknown
HP:0000270	8	HP:0000152
HP:0031705	5	HP:0000478
HP:0200036	6	HP:0001574
HP:0000733	6	HP:0000707
HP:0000508	4	HP:0000478
HP:0004327	5	HP:0000478
HP:0008049	4	HP:0003011
HP:0008052	7	HP:0000478
HP:0001191	5	HP:0040064
HP:0045039	5	HP:0040064
HP:0006502	6	HP:0040064
HP:0005917	6	HP:0040064
HP:0001163	5	HP:0040064
HP:0004325	4	HP:0001507
HP:0004324	4	HP:0001507
HP:0000098	4	HP:0001507
HP:0011420	3	unknown
HP:0001508	5	HP:0001507
HP:0100555	3	HP:0001507
HP:0008897	4	HP:0001507
HP:0001551	4	HP:0025031
HP:0003270	5	HP:0025031
HP:0010991	4	HP:0025031;HP:0003011
HP:0001438	3	HP:0025031
HP:0010866	4	HP:0025031
HP:0004397	7	HP:0025031
HP:0002244	6	HP:0025031
HP:0004298	3	HP:0025031
HP:0001557	3	HP:0001197
HP:0001560	3	HP:0001197
HP:0006304	11	HP:0000152
HP:0011079	11	HP:0000152
HP:0003118	6	HP:0000818
HP:0000849	5	HP:0000818
HP:0000973	7	HP:0001574
HP:0004321	4	HP:0000119
HP:0000691	10	HP:0000152
HP:0011063	10	HP:0000152
HP:0002164	5	HP:0001574
HP:0002087	4	HP:0002086
HP:0025423	6	HP:0002086
HP:0001605	4	HP:0001608
HP:0003470	5	HP:0000707
HP:0031801	3	HP:0001608
HP:0001608	2	unknown
HP:0025429	3	HP:0001608
HP:0001609	3	HP:0001608
HP:0001787	3	HP:0001197
HP:0030680	3	HP:0001626
HP:0010438	6	HP:0001626
HP:0005120	5	HP:0001626
HP:0011994	6	HP:0001626
HP:0006705	6	HP:0001626
HP:0001633	7	HP:0001626
HP:0001710	7	HP:0001626
HP:0001627	4	HP:0001626
HP:0001637	5	HP:0001626
HP:0001638	6	HP:0001626
HP:0001654	5	HP:0001626
HP:0031654	5	HP:0001626
HP:0011603	6	HP:0001626
HP:0001695	6	HP:0001626
HP:0031567	7	HP:0001626
HP:0001707	6	HP:0001626
HP:0011675	5	HP:0001626
HP:0031652	5	HP:0001626
HP:0004307	5	HP:0001626
HP:0031481	6	HP:0001626
HP:0001631	6	HP:0001626
HP:0031547	5	HP:0001626
HP:0004308	6	HP:0001626
HP:0001714	6	HP:0001626
HP:0011563	6	HP:0001626
HP:0001639	7	HP:0001626
HP:0006695	6	HP:0001626
HP:0002621	7	HP:0001626
HP:0006704	6	HP:0001626
HP:0100545	6	HP:0001626
HP:0005150	6	HP:0001626
HP:0012722	6	HP:0001626
HP:0030962	5	HP:0001626
HP:0001679	6	HP:0001626
HP:0011103	7	HP:0001626
HP:0001662	6	HP:0001626
HP:0011702	6	HP:0001626
HP:0001682	8	HP:0001626
HP:0005115	6	HP:0001626
HP:0011028	4	HP:0001626
HP:0001693	5	HP:0001626
HP:0001651	6	HP:0001626
HP:0011534	5	HP:0001626
HP:0001697	5	HP:0001626
HP:0045073	6	HP:0002715
HP:0001702	7	HP:0001626
HP:0030872	4	HP:0001626
HP:0004306	5	HP:0001626
HP:0001713	5	HP:0001626
HP:0001678	7	HP:0001626
HP:0001711	6	HP:0001626
HP:0004309	7	HP:0001626
HP:0003207	6	HP:0001626;HP:0000924
HP:0011723	5	HP:0001626
HP:0001635	4	HP:0001626
HP:0001907	4	HP:0001871
HP:0012091	5	HP:0025031
HP:0012090	5	HP:0025031
HP:0001733	6	HP:0025031;HP:0002715
HP:0012092	6	HP:0025031
HP:0000600	4	HP:0000152
HP:0100587	8	HP:0000119
HP:0010451	6	HP:0025031;HP:0002715
HP:0009799	6	HP:0025031;HP:0002715
HP:0001751	6	HP:0000598
HP:0001760	4	HP:0040064
HP:0001883	6	HP:0040064
HP:0001780	5	HP:0040064
HP:0001159	6	HP:0040064;HP:0000924
HP:0005109	5	HP:0040064;HP:0000924
HP:0008366	5	HP:0040064
HP:0006494	5	HP:0040064
HP:0008365	6	HP:0040064
HP:0001762	7	HP:0040064
HP:0003028	5	HP:0040064
HP:0001789	3	HP:0001197
HP:0001541	4	HP:0025031
HP:0008386	5	HP:0001574
HP:0001792	6	HP:0001574
HP:0010624	6	HP:0001574
HP:0001798	6	HP:0001574
HP:0001231	5	HP:0001574
HP:0008388	5	HP:0001574
HP:0008404	5	HP:0001574
HP:0001795	6	HP:0001574
HP:0100803	5	HP:0001574
HP:0100643	5	HP:0001574
HP:0010051	7	HP:0040064
HP:0001829	6	HP:0040064
HP:0010322	6	HP:0040064
HP:0001991	6	HP:0040064
HP:0040069	4	HP:0040064
HP:0005830	5	HP:0003549
HP:0012385	5	HP:0003549
HP:0001844	6	HP:0040064
HP:0010177	6	HP:0040064
HP:0010511	6	HP:0040064
HP:0008119	6	HP:0040064
HP:0008364	6	HP:0040064
HP:0010760	7	HP:0040064
HP:0001997	6	HP:0000924
HP:0005035	7	HP:0040064
HP:0010185	7	HP:0040064
HP:0010179	7	HP:0040064
HP:0100235	6	HP:0040064
HP:0030084	6	HP:0040064;HP:0000924
HP:0100498	6	HP:0040064
HP:0001863	7	HP:0040064;HP:0000924
HP:0010344	7	HP:0040064
HP:0001218	3	HP:0040064
HP:0100872	5	HP:0040064
HP:0001842	7	HP:0040064
HP:0010189	7	HP:0040064
HP:0001871	2	unknown
HP:0011873	4	HP:0001871
HP:0001911	5	HP:0001871
HP:0011991	6	HP:0001871
HP:0012145	4	HP:0001871
HP:0011895	5	HP:0001871
HP:0001974	5	HP:0001871
HP:0020064	6	HP:0001871
HP:0010987	4	HP:0002715
HP:0011893	4	HP:0001871
HP:0005656	5	HP:0040064
HP:0001831	7	HP:0040064;HP:0000924
HP:0002754	4	HP:0000924
HP:0001882	5	HP:0001871
HP:0040088	5	HP:0001871
HP:0001972	6	HP:0001871
HP:0001878	6	HP:0001871
HP:0001931	6	HP:0001871
HP:0010972	5	HP:0001871
HP:0004312	4	HP:0001871
HP:0001901	4	HP:0001871
HP:0031850	4	HP:0001871
HP:0001877	3	HP:0001871
HP:0011877	5	HP:0001871
HP:0001875	7	HP:0001871
HP:0001873	5	HP:0001871
HP:0001977	3	HP:0001871
HP:0001881	3	HP:0001871
HP:0004377	3	HP:0001871
HP:0010974	4	HP:0001871
HP:0032309	5	HP:0001871
HP:0001876	5	HP:0001871
HP:0011034	3	HP:0001939
HP:0000083	6	HP:0000119
HP:0008776	6	HP:0001626
HP:0004332	4	HP:0001871
HP:0004447	4	HP:0001871
HP:0010989	5	HP:0001871
HP:0004360	4	HP:0001939
HP:0001941	5	HP:0001939
HP:0011015	5	HP:0001939
HP:0004370	4	HP:0001939
HP:0001939	2	unknown
HP:0001948	5	HP:0001939
HP:0004364	4	HP:0001939
HP:0001993	4	HP:0001939
HP:0001945	5	HP:0001939
HP:0001513	5	HP:0001507
HP:0001943	6	HP:0001939
HP:0030082	6	HP:0000707
HP:0001949	6	HP:0001939
HP:0200114	6	HP:0001939
HP:0001966	9	HP:0000119
HP:0000091	8	HP:0000119
HP:0032581	7	HP:0000119
HP:0001969	8	HP:0000119
HP:0025409	5	HP:0025031;HP:0002715
HP:0011878	5	HP:0001871
HP:0010988	5	HP:0001871
HP:0004311	5	HP:0001871
HP:0031383	4	HP:0002715
HP:0012537	4	HP:0001939
HP:0001944	5	HP:0001939
HP:0002157	5	HP:0001939
HP:0001558	4	HP:0001197
HP:0012072	5	HP:0001939
HP:0001946	3	HP:0001939
HP:0011038	6	HP:0000119
HP:0001942	6	HP:0001939
HP:0012468	6	HP:0001939
HP:0009929	7	HP:0000152
HP:0011218	7	HP:0000152
HP:0011334	6	HP:0000152
HP:0002017	5	HP:0025031
HP:0011458	4	HP:0025031
HP:0025270	5	HP:0025031
HP:0002577	5	HP:0025031
HP:0004400	6	HP:0025031
HP:0004378	6	HP:0025031
HP:0002242	5	HP:0025031
HP:0012531	3	HP:0025142
HP:0002014	5	HP:0025031
HP:0012718	4	HP:0025031
HP:0002031	5	HP:0025031
HP:0002589	5	HP:0025031
HP:0008872	6	HP:0025031
HP:0002250	6	HP:0025031
HP:0012732	5	HP:0025031
HP:0002034	6	HP:0025031
HP:0004386	5	HP:0025031
HP:0010450	6	HP:0025031
HP:0007378	4	HP:0025031;HP:0002664
HP:0012585	7	HP:0000119
HP:0001947	6	HP:0001939
HP:0000053	9	HP:0000119
HP:0000336	7	HP:0000152
HP:0002056	6	HP:0000152
HP:0007369	6	HP:0000707
HP:0100547	6	HP:0000707
HP:0002011	4	HP:0000707
HP:0001288	5	HP:0000707
HP:0002015	4	HP:0000707
HP:0020219	5	HP:0000707
HP:0011813	6	HP:0000707
HP:0002315	4	HP:0000707
HP:0002076	5	HP:0000707
HP:0030186	8	HP:0000707
HP:0011815	5	HP:0000152
HP:0002084	5	HP:0000707
HP:0012252	3	HP:0002086
HP:0006703	5	HP:0002086
HP:0011947	5	HP:0002086
HP:0004890	5	HP:0002086
HP:0002088	4	HP:0002086
HP:0002094	4	HP:0002086
HP:0100326	4	HP:0002715
HP:0011951	7	HP:0002086;HP:0002715
HP:0002103	5	HP:0002086
HP:0002793	4	HP:0002086
HP:0032016	4	HP:0002086
HP:0002107	5	HP:0002086
HP:0025426	6	HP:0002086
HP:0002091	4	HP:0002086
HP:0002093	4	HP:0002086
HP:0032340	5	HP:0002086
HP:0002059	7	HP:0000707
HP:0002197	5	HP:0000707
HP:0032677	6	HP:0000707
HP:0032794	6	HP:0000707
HP:0002450	5	HP:0000707
HP:0001250	4	HP:0000707
HP:0010993	8	HP:0000707
HP:0002134	9	HP:0000707
HP:0002514	4	HP:0000924
HP:0012703	5	HP:0000707
HP:0002323	7	HP:0000707
HP:0001297	5	HP:0001626
HP:0002637	6	HP:0001626
HP:0031938	6	HP:0000707
HP:0100529	5	HP:0001939
HP:0004368	5	HP:0001939
HP:0011280	5	HP:0001939
HP:0010876	4	HP:0001939
HP:0011042	7	HP:0001939
HP:0010895	7	HP:0001939
HP:0003077	5	HP:0001939
HP:0003355	6	HP:0001939
HP:0008155	5	HP:0001939
HP:0010919	7	HP:0001939
HP:0010908	7	HP:0001939
HP:0030141	7	HP:0000152;HP:0001574
HP:0002495	7	HP:0000707
HP:0011029	4	HP:0001871
HP:0100705	5	HP:0000707
HP:0011145	5	HP:0000707
HP:0002345	7	HP:0000707
HP:0002143	5	HP:0000707
HP:0007367	5	HP:0000707
HP:0025112	5	HP:0000707
HP:0100314	8	HP:0000707
HP:0011400	5	HP:0000707
HP:0012448	5	HP:0000707
HP:0007376	7	HP:0000707
HP:0002200	4	HP:0000707
HP:0001270	6	HP:0000707
HP:0002334	10	HP:0000707
HP:0002119	7	HP:0000707
HP:0010950	7	HP:0000707
HP:0002901	8	HP:0001939
HP:0004347	4	HP:0002086
HP:0030875	4	HP:0002086
HP:0002113	5	HP:0002086
HP:0010719	5	HP:0001574
HP:0100037	5	HP:0000152;HP:0001574
HP:0011365	7	HP:0001574
HP:0100134	6	HP:0001574
HP:0007495	6	HP:0001574
HP:0009887	5	HP:0001574
HP:0011363	6	HP:0001574
HP:0011358	7	HP:0001574
HP:0000998	6	HP:0001574
HP:0002298	6	HP:0001574
HP:0100840	6	HP:0001574
HP:0100133	6	HP:0001574
HP:0001007	6	HP:0001574
HP:0001596	6	HP:0001574
HP:0011360	6	HP:0001574
HP:0003328	5	HP:0001574
HP:0010721	7	HP:0001574
HP:0012719	4	HP:0025031
HP:0001549	7	HP:0025031
HP:0002246	7	HP:0025031
HP:0011100	6	HP:0025031
HP:0002239	5	HP:0025031;HP:0001871
HP:0025085	6	HP:0025031
HP:0004362	7	HP:0025031;HP:0000707
HP:0005222	6	HP:0025031
HP:0012384	6	HP:0000152
HP:0000400	6	HP:0000598
HP:0011153	6	HP:0000707
HP:0020221	6	HP:0000707
HP:0410008	3	HP:0000707
HP:0030182	7	HP:0000707
HP:0000616	5	HP:0000478
HP:0002269	5	HP:0000707
HP:0012444	6	HP:0000707
HP:0002374	5	HP:0000707
HP:0003781	8	HP:0000152
HP:0002438	9	HP:0000707
HP:0100660	5	HP:0000707
HP:0002311	6	HP:0000707
HP:0002385	8	HP:0000707
HP:0007372	6	HP:0000707
HP:0002196	6	HP:0000707
HP:0001337	6	HP:0000707
HP:0002329	6	HP:0000707
HP:0010994	10	HP:0000707
HP:0007374	7	HP:0000707
HP:0002176	6	HP:0000707
HP:0030188	7	HP:0000707
HP:0007359	5	HP:0000707
HP:0010576	6	HP:0000707
HP:0004302	4	HP:0003011
HP:0004373	6	HP:0000707
HP:0007362	6	HP:0000707
HP:0000738	5	HP:0000707
HP:0025373	7	HP:0000707
HP:0032894	6	HP:0000707
HP:0010551	7	HP:0000707
HP:0100026	5	HP:0001626
HP:0002063	5	HP:0000707
HP:0006802	5	HP:0000707
HP:0007373	6	HP:0000707
HP:0010831	7	HP:0000707
HP:0011932	8	HP:0000707
HP:0001310	7	HP:0000707
HP:0010301	6	HP:0000707
HP:0002418	6	HP:0000707
HP:0002381	6	HP:0000707
HP:0002414	7	HP:0000707
HP:0010651	5	HP:0000707
HP:0002435	6	HP:0000707
HP:0001328	5	HP:0000707
HP:0009731	5	HP:0002664
HP:0012286	8	HP:0000707
HP:0001298	4	HP:0000707
HP:0012757	4	HP:0000707
HP:0002453	10	HP:0000707
HP:0007352	4	HP:0000924
HP:0100321	9	HP:0000707
HP:0001260	6	HP:0000707
HP:0002538	8	HP:0000707
HP:0002191	7	HP:0003011
HP:0001909	4	HP:0001871
HP:0030085	7	HP:0000707
HP:0002062	5	HP:0000707
HP:0003474	6	HP:0000707
HP:0003133	6	HP:0000707
HP:0009145	5	HP:0001626
HP:0031306	7	HP:0001626;HP:0000924
HP:0002540	6	HP:0000707
HP:0001360	6	HP:0000707
HP:0002363	6	HP:0000707
HP:0012640	4	HP:0000707
HP:0002352	8	HP:0000707
HP:0011198	9	HP:0000707
HP:0001284	7	HP:0000707
HP:0002180	6	HP:0000707
HP:0000473	5	HP:0000152;HP:0003011;HP:0000707
HP:0007305	6	HP:0000707
HP:0001300	6	HP:0000707
HP:0002354	6	HP:0000707
HP:0006709	5	HP:0000769
HP:0004404	4	HP:0000769
HP:0001701	6	HP:0001626
HP:0002630	7	HP:0025031
HP:0031857	9	HP:0025031
HP:0002013	6	HP:0025031
HP:0002027	4	HP:0025142
HP:0032148	4	HP:0025142
HP:0002778	6	HP:0002086
HP:0030895	5	HP:0025031
HP:0005231	8	HP:0025031
HP:0002037	6	HP:0025031
HP:0002585	4	HP:0025031
HP:0002595	7	HP:0025031
HP:0100738	6	HP:0000707
HP:0004295	6	HP:0025031
HP:0004398	5	HP:0025031
HP:0031842	5	HP:0002715
HP:0100800	7	HP:0025031
HP:0002579	6	HP:0025031
HP:0005214	6	HP:0025031
HP:0001626	2	unknown
HP:0002346	8	HP:0000707
HP:0002457	5	HP:0000707
HP:0030187	8	HP:0000707
HP:0001265	7	HP:0000707
HP:0002460	5	HP:0003011
HP:0012700	4	HP:0025031
HP:0030972	4	HP:0001626
HP:0012727	7	HP:0001626
HP:0025015	4	HP:0001626
HP:0005293	6	HP:0001626
HP:0002634	6	HP:0001626
HP:0004936	4	HP:0001871
HP:0002619	7	HP:0001626
HP:0012020	9	HP:0001626
HP:0002024	6	HP:0025031
HP:0031678	8	HP:0001626
HP:0002617	5	HP:0001626
HP:0004418	5	HP:0001871
HP:0030846	5	HP:0001626
HP:0004947	6	HP:0001626
HP:0011844	4	HP:0000924
HP:0010674	6	HP:0000924
HP:0002652	4	HP:0000924
HP:0005930	6	HP:0000924
HP:0002659	4	HP:0000924
HP:0010832	7	HP:0000707
HP:0010656	7	HP:0000924
HP:0100634	4	HP:0000818
HP:0011794	5	HP:0002664
HP:0010622	4	HP:0000924;HP:0002664
HP:0100242	4	HP:0002664
HP:0006749	5	HP:0025031;HP:0002664
HP:0003367	7	HP:0040064
HP:0002699	5	HP:0000152
HP:0002681	6	HP:0000152
HP:0002679	5	HP:0000152
HP:0009119	7	HP:0000152
HP:0005453	7	HP:0000152
HP:0000189	9	HP:0000152
HP:0000218	9	HP:0000152
HP:0100267	7	HP:0001574
HP:0000221	10	HP:0000152
HP:0002733	4	HP:0002715
HP:0032101	4	HP:0002715
HP:0004313	6	HP:0002715
HP:0410240	6	HP:0002715
HP:0010978	3	HP:0002715
HP:0010977	4	HP:0002715
HP:0002841	6	HP:0002715
HP:0007499	7	HP:0002715
HP:0011370	7	HP:0001574;HP:0002715
HP:0002716	5	HP:0002715
HP:0030886	5	HP:0001939;HP:0002715;HP:0025354
HP:0005420	7	HP:0002715
HP:0004429	6	HP:0002715
HP:0100336	12	HP:0000152
HP:0100337	11	HP:0000152
HP:0025125	9	HP:0000152
HP:0000927	4	HP:0000924
HP:0002650	7	HP:0000924
HP:0002808	7	HP:0000924
HP:0100671	5	HP:0000924
HP:0003103	5	HP:0000924
HP:0001388	5	HP:0000924
HP:0002832	4	HP:0000924
HP:0100593	4	HP:0000924
HP:0008518	6	HP:0000924
HP:0005607	5	HP:0002086
HP:0002205	6	HP:0002086;HP:0002715
HP:0002779	7	HP:0002086
HP:0002780	7	HP:0002086
HP:0001739	5	HP:0000152
HP:0005957	4	HP:0002086
HP:0002086	2	unknown
HP:0003330	4	HP:0000924
HP:0001371	3	HP:0003549
HP:0002803	4	HP:0003549
HP:0005616	5	HP:0000924
HP:0000944	5	HP:0040064;HP:0000924
HP:0040068	3	HP:0040064;HP:0000924
HP:0010500	6	HP:0040064
HP:0040072	5	HP:0040064
HP:0003040	5	HP:0000924
HP:0003366	6	HP:0040064
HP:0008519	6	HP:0000924
HP:0040163	6	HP:0000924
HP:0001384	5	HP:0040064
HP:0030311	6	HP:0000924
HP:0012062	5	HP:0000924
HP:0006489	5	HP:0040064
HP:0030307	8	HP:0040064;HP:0000924
HP:0100548	4	HP:0025031
HP:0002788	6	HP:0000152
HP:0012387	6	HP:0002086
HP:0020100	5	HP:0002715
HP:0005372	5	HP:0001939;HP:0002715;HP:0025354
HP:0012475	5	HP:0002715
HP:0410243	6	HP:0002715
HP:0031399	8	HP:0001871
HP:0025540	7	HP:0001871
HP:0002815	5	HP:0040064
HP:0002979	5	HP:0040064
HP:0100835	6	HP:0002664;HP:0000707
HP:0009728	3	HP:0003011
HP:0030448	5	HP:0002664
HP:0011792	3	HP:0002664
HP:0009725	5	HP:0000119
HP:0002668	5	HP:0000818
HP:0002890	5	HP:0000818
HP:0000946	8	HP:0000924
HP:0011867	8	HP:0000924
HP:0010535	6	HP:0002086;HP:0000707
HP:0002104	5	HP:0002086
HP:0002789	5	HP:0002086
HP:0002791	5	HP:0002086
HP:0002898	4	HP:0002664
HP:0100836	6	HP:0002664;HP:0000707
HP:0002864	6	HP:0000818
HP:0009733	6	HP:0000707
HP:0100243	6	HP:0002664
HP:0011750	5	HP:0000818
HP:0001732	4	HP:0025031
HP:0011793	3	HP:0002664
HP:0001392	4	HP:0025031
HP:0100733	4	HP:0000818
HP:0004363	7	HP:0001939
HP:0010931	7	HP:0001939
HP:0032180	3	HP:0001939
HP:0000790	5	HP:0001939
HP:0002904	4	HP:0001939
HP:0004341	6	HP:0001939
HP:0010995	5	HP:0001939
HP:0032368	5	HP:0001939
HP:0003110	3	HP:0001939
HP:0012600	5	HP:0001939
HP:0011017	3	HP:0001939;HP:0025354
HP:0004921	7	HP:0001939
HP:0011043	4	HP:0000818
HP:0025456	6	HP:0000707
HP:0030057	5	HP:0002715
HP:0031097	5	HP:0000818
HP:0000820	3	HP:0000818
HP:0003287	5	HP:0001939;HP:0025354
HP:0003422	7	HP:0000924
HP:0003307	7	HP:0000924
HP:0100711	6	HP:0000924
HP:0005108	6	HP:0000924
HP:0009144	5	HP:0000924
HP:0030304	7	HP:0000924
HP:0005905	7	HP:0000924
HP:0100240	5	HP:0000924
HP:0002948	6	HP:0000924
HP:0003468	6	HP:0000924
HP:0011840	5	HP:0001939;HP:0002715;HP:0025354
HP:0002963	6	HP:0001939;HP:0002715;HP:0025354
HP:0009811	5	HP:0040064
HP:0002818	6	HP:0040064
HP:0002997	6	HP:0040064
HP:0100238	5	HP:0040064
HP:0002981	4	HP:0040064
HP:0006487	6	HP:0040064;HP:0000924
HP:0002823	5	HP:0040064
HP:0002992	5	HP:0040064
HP:0009826	4	HP:0040064
HP:0006501	6	HP:0040064
HP:0009821	6	HP:0040064
HP:0045009	6	HP:0000924
HP:0003956	5	HP:0040064
HP:0045008	7	HP:0000924
HP:0006492	6	HP:0040064
HP:0003045	6	HP:0040064
HP:0100013	4	HP:0002664;HP:0000769
HP:0100273	6	HP:0025031;HP:0002664
HP:0030450	6	HP:0002664;HP:0000707
HP:0004376	7	HP:0002664;HP:0000707
HP:0030067	8	HP:0002664
HP:0010580	7	HP:0000924
HP:0009810	4	HP:0040064
HP:0006495	6	HP:0040064
HP:0040071	6	HP:0000924
HP:0006392	6	HP:0000924
HP:0003063	5	HP:0040064
HP:0003938	6	HP:0040064
HP:0100744	6	HP:0040064
HP:0030310	6	HP:0000924
HP:0003043	5	HP:0000924
HP:0032153	5	HP:0000924
HP:0009827	4	HP:0040064
HP:0002973	4	HP:0040064
HP:0006498	6	HP:0040064
HP:0031013	6	HP:0000924
HP:0012116	5	HP:0001939
HP:0011016	4	HP:0001939
HP:0003119	4	HP:0001939
HP:0003254	4	HP:0001939;HP:0025354
HP:0010907	7	HP:0001939
HP:0003042	6	HP:0040064
HP:0003995	7	HP:0040064
HP:0002757	5	HP:0000924
HP:0002991	5	HP:0040064
HP:0003027	5	HP:0040064
HP:0002758	6	HP:0000924
HP:0005750	5	HP:0003549
HP:0005003	7	HP:0040064
HP:0010834	8	HP:0000707
HP:0008800	6	HP:0000924
HP:0005613	6	HP:0040064
HP:0004354	4	HP:0001939
HP:0011422	5	HP:0001939
HP:0030956	4	HP:0001626
HP:0500015	3	HP:0001626
HP:0011731	5	HP:0000818
HP:0003107	5	HP:0001939
HP:0030976	6	HP:0001871
HP:0000093	5	HP:0001939
HP:0012447	4	HP:0000707
HP:0030177	5	HP:0000707
HP:0045010	5	HP:0000707
HP:0031970	5	HP:0001939
HP:0010872	6	HP:0001626
HP:0010980	7	HP:0001939
HP:0031886	7	HP:0001939
HP:0012337	3	HP:0001939
HP:0003117	3	HP:0000818
HP:0040126	7	HP:0001939
HP:0004356	4	HP:0001939;HP:0025354
HP:0003215	7	HP:0001939
HP:0004379	4	HP:0001939
HP:0001992	6	HP:0001939
HP:0012347	6	HP:0001939
HP:0040156	5	HP:0001939
HP:0012285	4	HP:0000818;HP:0000707
HP:0500012	4	HP:0000818
HP:0100530	4	HP:0000818
HP:0009104	7	HP:0000924
HP:0003174	7	HP:0000924
HP:0003170	6	HP:0040064
HP:0003172	7	HP:0000924
HP:0010456	6	HP:0000924
HP:0010311	4	HP:0000769
HP:0012393	5	HP:0002715
HP:0004303	4	HP:0003011
HP:0011993	8	HP:0001871
HP:0003204	4	HP:0001939;HP:0025354
HP:0004358	4	HP:0001939
HP:0004934	5	HP:0001626;HP:0000924
HP:0000816	4	HP:0001939
HP:0010702	6	HP:0002715
HP:0410241	6	HP:0002715
HP:0011018	4	HP:0001939;HP:0025354
HP:0010903	7	HP:0001939
HP:0031980	4	HP:0001939
HP:0040012	5	HP:0001939;HP:0025354
HP:0031899	6	HP:0001871
HP:0010917	7	HP:0001939
HP:0010981	7	HP:0001939
HP:0031888	7	HP:0001939
HP:0010967	7	HP:0001939
HP:0010901	7	HP:0001939
HP:0040081	6	HP:0001939
HP:0410242	6	HP:0002715
HP:0003109	6	HP:0001939
HP:0032459	4	HP:0001939
HP:0011026	8	HP:0000119
HP:0000789	6	HP:0000119
HP:0012041	6	HP:0000119
HP:0001928	3	HP:0001871
HP:0012100	5	HP:0001939
HP:0002415	6	HP:0000707
HP:0002644	5	HP:0000924
HP:0040133	5	HP:0001939
HP:0004339	6	HP:0001939
HP:0012103	4	HP:0001939;HP:0025354
HP:0004361	4	HP:0000818
HP:0008353	7	HP:0001939
HP:0005106	8	HP:0000924
HP:0000925	5	HP:0000924
HP:0003300	8	HP:0000924
HP:0003310	6	HP:0000924
HP:0008428	8	HP:0000924
HP:0003308	6	HP:0000924
HP:0008440	7	HP:0000924
HP:0000926	8	HP:0000924
HP:0004586	8	HP:0000924
HP:0005089	6	HP:0040064;HP:0000924
HP:0012099	4	HP:0000818
HP:0011849	5	HP:0000924
HP:0012200	5	HP:0001871
HP:0001889	7	HP:0001871
HP:0008066	5	HP:0001574
HP:0003535	6	HP:0001939;HP:0025354
HP:0011976	5	HP:0001939
HP:0010916	7	HP:0001939
HP:0002916	4	HP:0001939;HP:0025354
HP:0010900	7	HP:0001939
HP:0000777	3	HP:0000818
HP:0012612	4	HP:0001939
HP:0031889	7	HP:0001939
HP:0011620	4	HP:0001507;HP:0025031
HP:0010574	6	HP:0040064
HP:0030289	8	HP:0000924
HP:0000764	5	HP:0000707
HP:0003130	5	HP:0000707
HP:0003380	6	HP:0000707
HP:0000763	6	HP:0000707
HP:0003477	6	HP:0000707
HP:0003701	5	HP:0003011
HP:0009130	6	HP:0040064
HP:0100561	6	HP:0000707
HP:0001290	6	HP:0003011
HP:0003398	6	HP:0000707
HP:0030191	5	HP:0000707
HP:0003383	6	HP:0000707
HP:0100285	5	HP:0003011
HP:0006431	6	HP:0040064
HP:0030291	7	HP:0040064;HP:0000924
HP:0003413	6	HP:0000924
HP:0003418	4	HP:0025142
HP:0002751	8	HP:0000924
HP:0002944	8	HP:0000924
HP:0005619	7	HP:0000924
HP:0007181	7	HP:0003011
HP:0030237	6	HP:0040064
HP:0000762	8	HP:0000707
HP:0040131	8	HP:0000707
HP:0003449	5	HP:0003011
HP:0200101	5	HP:0040064
HP:0005107	6	HP:0000924
HP:0003445	5	HP:0003011
HP:0003457	4	HP:0003011
HP:0040132	8	HP:0000707
HP:0003394	4	HP:0003011
HP:0011019	4	HP:0001939;HP:0025354
HP:0040130	8	HP:0001939
HP:0010964	6	HP:0001939
HP:0003198	4	HP:0003011
HP:0003496	7	HP:0002715
HP:0002720	7	HP:0002715
HP:0012067	4	HP:0001939
HP:0011096	6	HP:0000707
HP:0003690	4	HP:0040064
HP:0007256	6	HP:0000707
HP:0031828	6	HP:0000707
HP:0012029	3	HP:0000818
HP:0004345	6	HP:0001939
HP:0003508	5	HP:0001507
HP:0003498	5	HP:0001507
HP:0020074	4	HP:0001939
HP:0004369	5	HP:0001939
HP:0030402	5	HP:0001871
HP:0004366	5	HP:0001939
HP:0003325	4	HP:0040064
HP:0003800	4	HP:0003011
HP:0001004	6	HP:0001939
HP:0100295	5	HP:0003011
HP:0012084	5	HP:0003011
HP:0003201	4	HP:0003011
HP:0025021	3	HP:0001939
HP:0011023	8	HP:0001939
HP:0011965	6	HP:0001939
HP:0002640	7	HP:0001626
HP:0003674	2	unknown
HP:0003581	3	unknown
HP:0011008	2	unknown
HP:0410280	3	unknown
HP:0003651	8	HP:0001626
HP:0003653	6	HP:0001939;HP:0025354
HP:0010893	7	HP:0001939
HP:0200024	5	HP:0001939;HP:0025354
HP:0100854	6	HP:0003011
HP:0003160	7	HP:0001939
HP:0011279	4	HP:0001939
HP:0002913	4	HP:0001939
HP:0011020	5	HP:0001939;HP:0025354
HP:0008988	6	HP:0003011
HP:0031797	1	unknown
HP:0003679	2	unknown
HP:0009141	5	HP:0003011
HP:0003202	5	HP:0003011
HP:0009198	8	HP:0040064
HP:0009382	8	HP:0040064
HP:0010246	8	HP:0040064
HP:0001430	5	HP:0040064
HP:0003758	5	HP:0003549
HP:0010548	5	HP:0003011
HP:0000467	5	HP:0003011
HP:0003797	4	HP:0040064
HP:0002743	7	HP:0002715
HP:0002486	4	HP:0003011
HP:0008994	5	HP:0040064
HP:0008968	5	HP:0040064
HP:0003326	4	HP:0025142
HP:0001336	6	HP:0000707
HP:0003560	4	HP:0003011
HP:0003743	2	unknown
HP:0010547	5	HP:0003011
HP:0040063	4	HP:0003549
HP:0100766	4	HP:0002715
HP:0012622	7	HP:0000119
HP:3000003	8	HP:0000152
HP:0010753	8	HP:0000152
HP:0011862	5	HP:0000924
HP:0025454	6	HP:0000707
HP:0003789	5	HP:0003011
HP:0010183	7	HP:0040064
HP:0100303	6	HP:0003011
HP:0002750	5	HP:0000924
HP:0012823	1	unknown
HP:0003812	2	unknown
HP:0003829	3	unknown
HP:0003832	6	HP:0040064
HP:0011986	6	HP:0000924
HP:0006505	5	HP:0040064;HP:0000924
HP:0002663	7	HP:0000924
HP:0003839	4	HP:0040064
HP:0100168	7	HP:0000924
HP:0010582	7	HP:0000924
HP:0010585	7	HP:0000924
HP:0003021	6	HP:0040064;HP:0000924
HP:0009809	4	HP:0040064
HP:0003015	7	HP:0040064;HP:0000924
HP:0003856	5	HP:0040064
HP:0003025	6	HP:0040064;HP:0000924
HP:0003854	5	HP:0040064
HP:0005054	6	HP:0040064;HP:0000924
HP:0009808	4	HP:0040064
HP:0003034	6	HP:0040064;HP:0000924
HP:0006507	5	HP:0040064
HP:0031095	6	HP:0040064;HP:0000924
HP:0006488	4	HP:0040064
HP:0005731	6	HP:0000924
HP:0010629	6	HP:0000924
HP:0000935	6	HP:0000924
HP:0002753	6	HP:0000924
HP:0002762	6	HP:0000924;HP:0002664
HP:0030314	5	HP:0000924
HP:0003881	6	HP:0040064
HP:0003100	6	HP:0000924
HP:0005622	6	HP:0000924
HP:0003887	7	HP:0040064;HP:0000924
HP:0003926	5	HP:0040064
HP:0003889	6	HP:0040064
HP:0003891	5	HP:0040064
HP:0012791	6	HP:0040064
HP:0003840	5	HP:0040064
HP:0003071	7	HP:0000924
HP:0003842	5	HP:0040064
HP:0003843	5	HP:0040064
HP:0003844	5	HP:0040064
HP:0003897	6	HP:0040064
HP:0010655	4	HP:0000924
HP:0003904	5	HP:0040064
HP:0003846	5	HP:0040064
HP:0003905	6	HP:0040064
HP:0003907	5	HP:0040064
HP:0003051	6	HP:0040064;HP:0000924
HP:0003849	6	HP:0040064
HP:0003850	5	HP:0040064
HP:0003851	5	HP:0040064
HP:0003852	5	HP:0040064
HP:0003918	6	HP:0040064
HP:0003920	6	HP:0040064
HP:0003858	5	HP:0040064
HP:0003867	7	HP:0000924
HP:0003859	5	HP:0040064
HP:0003860	5	HP:0040064
HP:0003861	5	HP:0040064
HP:0100745	6	HP:0040064
HP:0003943	6	HP:0040064
HP:0003946	5	HP:0040064
HP:0003949	5	HP:0040064
HP:0003913	6	HP:0040064
HP:0006503	5	HP:0040064
HP:0040073	6	HP:0040064
HP:0003037	5	HP:0000924
HP:0003059	5	HP:0040064
HP:0003953	6	HP:0040064
HP:0009822	6	HP:0040064
HP:0003959	7	HP:0040064
HP:0003084	6	HP:0000924
HP:0003961	5	HP:0000924
HP:0003963	6	HP:0040064
HP:0003965	6	HP:0040064
HP:0003971	7	HP:0040064
HP:0003960	6	HP:0040064;HP:0000924;HP:0002664
HP:0003967	6	HP:0040064
HP:0003969	7	HP:0040064
HP:0003999	5	HP:0040064
HP:0010579	7	HP:0000924
HP:0004002	6	HP:0040064
HP:0004008	6	HP:0040064
HP:0004012	6	HP:0040064
HP:0003848	5	HP:0040064
HP:0004015	5	HP:0040064
HP:0003986	7	HP:0040064;HP:0000924;HP:0002664
HP:0003336	6	HP:0000924
HP:0004023	6	HP:0040064
HP:0003981	7	HP:0000924
HP:0004027	5	HP:0040064
HP:0004032	7	HP:0040064
HP:0004037	5	HP:0040064
HP:0004035	6	HP:0040064
HP:0004039	5	HP:0040064
HP:0003855	5	HP:0040064
HP:0005927	5	HP:0040064
HP:0010660	5	HP:0040064
HP:0001180	7	HP:0040064;HP:0000924
HP:0006433	5	HP:0000924
HP:0009486	7	HP:0040064
HP:0004122	7	HP:0000152
HP:0009316	7	HP:0040064
HP:0009421	9	HP:0040064
HP:0009461	7	HP:0040064
HP:0009882	7	HP:0040064
HP:0009172	7	HP:0040064
HP:0009771	6	HP:0040064
HP:0009179	7	HP:0040064
HP:0040019	7	HP:0040064;HP:0000924
HP:0005918	6	HP:0040064
HP:0004095	6	HP:0040064
HP:0004213	7	HP:0040064
HP:0009770	7	HP:0040064
HP:0005819	7	HP:0040064
HP:0009161	9	HP:0040064
HP:0009237	7	HP:0040064
HP:0009370	8	HP:0040064;HP:0000924
HP:0009384	8	HP:0040064
HP:0010248	8	HP:0040064
HP:0009388	8	HP:0040064
HP:0010252	8	HP:0040064
HP:0004219	8	HP:0040064
HP:0009152	7	HP:0040064
HP:0010244	7	HP:0040064
HP:0004214	7	HP:0040064
HP:0004225	8	HP:0040064
HP:0009838	8	HP:0040064
HP:0009239	9	HP:0040064
HP:0004275	5	HP:0040064
HP:0009164	4	HP:0000924
HP:0006014	6	HP:0040064
HP:0001495	6	HP:0040064
HP:0004054	8	HP:0000924
HP:0004237	7	HP:0040064
HP:0004232	6	HP:0040064
HP:0004243	6	HP:0040064
HP:0004235	7	HP:0040064
HP:0001216	7	HP:0040064
HP:0045003	7	HP:0040064
HP:0001498	7	HP:0040064
HP:0004248	6	HP:0040064
HP:0004239	6	HP:0040064
HP:0004252	6	HP:0040064
HP:0045001	7	HP:0040064
HP:0045004	7	HP:0040064
HP:0004256	6	HP:0040064
HP:0004242	8	HP:0040064
HP:0004260	7	HP:0040064
HP:0006261	7	HP:0040064
HP:0005926	5	HP:0040064
HP:0005923	5	HP:0040064
HP:0009142	4	HP:0040064
HP:0004281	9	HP:0000924
HP:0005924	5	HP:0040064
HP:0010584	7	HP:0000924
HP:0004280	6	HP:0040064
HP:0009705	7	HP:0040064
HP:0100328	7	HP:0040064
HP:0011911	6	HP:0040064
HP:0002597	3	HP:0001626
HP:0010701	5	HP:0002715
HP:0008207	6	HP:0000818
HP:0100589	3	HP:0000119
HP:0004323	3	HP:0001507
HP:0001824	5	HP:0001507
HP:0002703	5	HP:0000152
HP:0030173	6	HP:0000707
HP:0032245	3	HP:0001939
HP:0003112	5	HP:0001939
HP:0100508	4	HP:0001939
HP:0004340	5	HP:0001939
HP:0003649	4	HP:0001939
HP:0010969	4	HP:0001939
HP:0004343	5	HP:0001939
HP:0004348	6	HP:0000924
HP:0010932	3	HP:0001939
HP:0010892	6	HP:0001939
HP:0025028	6	HP:0025031;HP:0000707
HP:0010927	6	HP:0001939
HP:0004338	6	HP:0001939
HP:0011013	4	HP:0001939
HP:0004352	4	HP:0001939
HP:0010549	6	HP:0000707
HP:0001646	6	HP:0001626
HP:0005146	5	HP:0001626;HP:0000924
HP:0001650	6	HP:0001626
HP:0001961	5	HP:0001626
HP:0045017	5	HP:0001626
HP:0001660	7	HP:0001626
HP:0100282	8	HP:0025031
HP:0100811	7	HP:0025031
HP:0005266	5	HP:0025031;HP:0002664
HP:0006753	5	HP:0025031;HP:0002664
HP:0010676	8	HP:0025031
HP:0002032	6	HP:0025031
HP:0000421	4	HP:0001871
HP:0012812	7	HP:0000152
HP:0004930	4	HP:0001626
HP:0030966	6	HP:0001626
HP:0025323	5	HP:0001626
HP:0000309	5	HP:0000152
HP:0005387	5	HP:0002715
HP:0005339	5	HP:0002715
HP:0004431	6	HP:0002715
HP:0100774	4	HP:0000924
HP:0004437	5	HP:0000924
HP:0001363	7	HP:0000152
HP:0006554	7	HP:0025031
HP:0008609	5	HP:0000598
HP:0000396	8	HP:0000598
HP:0011384	6	HP:0000598
HP:0040095	5	HP:0002664;HP:0000598
HP:0000363	6	HP:0000598
HP:0006958	6	HP:0000707
HP:0100277	7	HP:0001574
HP:0007385	8	HP:0001574
HP:0005465	6	HP:0000152
HP:0001476	9	HP:0000152
HP:0011817	6	HP:0000707
HP:0000256	7	HP:0000152
HP:0000267	7	HP:0000152
HP:0000324	6	HP:0000152
HP:0010537	8	HP:0000152
HP:0000453	7	HP:0000152
HP:0002257	7	HP:0000152
HP:0006476	4	HP:0000818
HP:0011361	6	HP:0001574
HP:0002220	6	HP:0001574
HP:0002232	7	HP:0001574
HP:0002293	6	HP:0000152;HP:0001574
HP:0004568	8	HP:0000924
HP:0008422	8	HP:0000924
HP:0002949	7	HP:0000924
HP:0004570	8	HP:0000924
HP:0008517	7	HP:0000924
HP:0003301	9	HP:0000924
HP:0100569	7	HP:0000924
HP:0003298	8	HP:0000707
HP:0004599	8	HP:0000924
HP:0003416	6	HP:0000924
HP:0008438	8	HP:0000924
HP:0004626	9	HP:0000924
HP:0008454	7	HP:0000924
HP:0030277	9	HP:0000924
HP:0002945	7	HP:0000924
HP:0008479	8	HP:0000924
HP:0002942	7	HP:0000924
HP:0006254	6	HP:0001939
HP:0010940	5	HP:0000924
HP:3000004	6	HP:0000152;HP:0003011
HP:0005346	5	HP:0000152
HP:0001850	5	HP:0040064
HP:0001869	6	HP:0040064
HP:0010672	6	HP:0040064
HP:0010743	7	HP:0040064;HP:0000924
HP:0040035	6	HP:0040064
HP:0008089	6	HP:0040064
HP:0004712	7	HP:0000119
HP:0001970	9	HP:0000119
HP:0011036	6	HP:0000119
HP:0000803	8	HP:0000119
HP:0001692	7	HP:0001626
HP:0004756	7	HP:0001626
HP:0011709	7	HP:0001626
HP:0005110	8	HP:0001626
HP:0001649	6	HP:0001626
HP:0001677	7	HP:0001626
HP:0004755	7	HP:0001626
HP:0001634	8	HP:0001626
HP:0002209	6	HP:0000152;HP:0001574
HP:0002216	6	HP:0001574
HP:0002299	6	HP:0001574
HP:0030256	7	HP:0025031;HP:0002664
HP:0004390	5	HP:0002664
HP:0002566	6	HP:0025031
HP:0002256	7	HP:0025031
HP:0004448	8	HP:0025031
HP:0012115	6	HP:0025031;HP:0002715
HP:0005225	6	HP:0025031;HP:0001939
HP:0005245	6	HP:0025031
HP:0004871	4	HP:0000119
HP:0002488	5	HP:0001871
HP:0001908	6	HP:0001871
HP:0006721	6	HP:0001871
HP:0003641	4	HP:0001939
HP:0012324	5	HP:0001871
HP:0011992	7	HP:0001871
HP:0004445	5	HP:0001871
HP:0020054	3	HP:0001871
HP:0012150	5	HP:0001871
HP:0004444	5	HP:0001871
HP:0001935	6	HP:0001871
HP:0011890	4	HP:0001871
HP:0002625	5	HP:0001871
HP:0003282	5	HP:0001939
HP:0030780	5	HP:0001871
HP:0001924	6	HP:0001871
HP:0003540	6	HP:0001871
HP:0002643	5	HP:0002086
HP:0005348	6	HP:0002086
HP:0002108	6	HP:0002086
HP:0002883	5	HP:0002086
HP:0002098	5	HP:0002086
HP:0002747	5	HP:0002086
HP:0001602	7	HP:0002086
HP:0002777	7	HP:0002086
HP:0003128	6	HP:0001939
HP:0008372	5	HP:0001939
HP:0001986	6	HP:0001939
HP:0001960	7	HP:0001939
HP:0005977	6	HP:0001939
HP:0002148	6	HP:0001939
HP:0002748	8	HP:0000924
HP:0001988	7	HP:0001939
HP:0008341	7	HP:0001939
HP:0001995	6	HP:0001939
HP:0004915	4	HP:0001939
HP:0040270	6	HP:0001939
HP:0001278	6	HP:0001626;HP:0000707
HP:0002647	7	HP:0001626
HP:0031784	7	HP:0001626
HP:0011915	4	HP:0001626;HP:0000924
HP:0004927	7	HP:0001626
HP:0001409	5	HP:0001626
HP:0005294	6	HP:0001626
HP:0012159	8	HP:0001626
HP:0004963	7	HP:0001626;HP:0000924
HP:0012456	7	HP:0001626;HP:0000924
HP:0001342	6	HP:0001871;HP:0001626
HP:0004415	7	HP:0001626
HP:0001680	7	HP:0001626
HP:0003974	7	HP:0040064
HP:0008905	5	HP:0040064
HP:0002999	7	HP:0040064;HP:0000924
HP:0031869	6	HP:0000924
HP:0010577	7	HP:0000924
HP:0010597	6	HP:0040064
HP:0002980	6	HP:0040064
HP:0001373	5	HP:0000924
HP:0000947	7	HP:0040064;HP:0000924
HP:0000934	4	HP:0003549;HP:0000924
HP:0003022	7	HP:0040064;HP:0000924
HP:0010161	6	HP:0040064
HP:0002974	6	HP:0040064
HP:0006361	6	HP:0040064
HP:0003083	7	HP:0040064
HP:0002829	4	HP:0025142
HP:0001377	7	HP:0040064;HP:0000924
HP:0006376	7	HP:0040064;HP:0000924
HP:0003099	6	HP:0040064
HP:0001382	5	HP:0000924
HP:0003066	6	HP:0040064
HP:0006389	6	HP:0040064
HP:0004979	6	HP:0040064;HP:0000924
HP:0010596	6	HP:0040064
HP:0001622	3	HP:0001197
HP:0001788	4	HP:0001197
HP:0000375	6	HP:0000598
HP:3000022	5	HP:0000924;HP:0000598
HP:0009935	7	HP:0000152
HP:0004942	6	HP:0001626
HP:0004948	5	HP:0001626
HP:0001712	7	HP:0001626
HP:0001641	6	HP:0001626
HP:0003115	4	HP:0001626
HP:0004382	6	HP:0001626;HP:0000924
HP:0011660	7	HP:0001626
HP:0031546	5	HP:0001626
HP:0012305	8	HP:0001626
HP:0025579	6	HP:0001626
HP:0010772	7	HP:0001626
HP:0031593	5	HP:0001626
HP:0025443	4	HP:0001626
HP:0001709	8	HP:0001626
HP:0011713	8	HP:0001626
HP:0031651	6	HP:0001626
[truncated: 12,966 more rows]
