# Supplementary material for: A data-driven architecture using natural language processing to improve phenotyping efficiency and accelerate genetic diagnoses of rare disorders
Source: HGG Adv. 2021 May 11;2(3):100035. doi: 10.1016/j.xhgg.2021.100035 (PMC8432593; doi:10.1016/j.xhgg.2021.100035)
Supplement: Table S5. Performance of all 294 combination filters — All 7 performance metrics (AUC, Median Rank, Median Score, Genes Needed, Sensitivity in the top 5 genes, Sensitivity in the top 10 genes, and Sensitivity in the top 20 genes) for each of the 294 NLP combination filters and the manually phenotyping for reference. NLP combination filters (column “run_name”) are described by the frequency percentile threshold, depth, and diversity with prefixes “fp”, “d”, and “c” respectively. The thresholds are also explicitly listed. Available online at the Journal website. [file mmc4.xlsx]

## Sheet: Table_S5_all_combinations_perfo
Run Type	Run Name	Frequency Threshold	Diversity Threshold	Depth Threshold	AUC	Median Rank	Median Score	Genes Needed	Sensitivity Top 5	Sensitivity Top 10	Sensitivity Top 20	Sensitivity Top 50
Manual	Manual	0	0	0	0.981656	6	0.707406	64	0.466667	0.733333	0.822222	0.977778
NLP	NLP	0	0	0	0.967778	10	0.458951	63	0.222222	0.511111	0.688889	0.933333
NLP	NLP_c10	0	10	0	0.96891	11	0.421386	79	0.222222	0.466667	0.688889	0.977778
NLP	NLP_c10_d4	0	10	4	0.972558	9	0.503311	45	0.266667	0.533333	0.733333	1
NLP	NLP_c10_d5	0	10	5	0.972055	10	0.461159	49	0.288889	0.533333	0.733333	1
NLP	NLP_c10_d6	0	10	6	0.974612	8	0.518264	54	0.333333	0.555556	0.755556	0.955556
NLP	NLP_c10_d7	0	10	7	0.97369	8	0.469022	50	0.377778	0.577778	0.733333	1
NLP	NLP_c10_d8	0	10	8	0.972348	8	0.450152	77	0.311111	0.644444	0.755556	0.955556
NLP	NLP_c12	0	12	0	0.96891	11	0.442491	81	0.244444	0.488889	0.733333	0.977778
NLP	NLP_c12_d4	0	12	4	0.97218	9	0.476602	50	0.244444	0.555556	0.777778	1
NLP	NLP_c12_d5	0	12	5	0.972725	10	0.480267	56	0.266667	0.555556	0.733333	0.955556
NLP	NLP_c12_d6	0	12	6	0.973899	8	0.495009	54	0.288889	0.6	0.755556	0.955556
NLP	NLP_c12_d7	0	12	7	0.973103	9	0.380232	59	0.333333	0.6	0.755556	0.955556
NLP	NLP_c12_d8	0	12	8	0.972348	8	0.437299	77	0.333333	0.666667	0.755556	0.955556
NLP	NLP_c2	0	2	0	0.953103	19	0.105309	92	0.244444	0.333333	0.555556	0.866667
NLP	NLP_c2_d4	0	2	4	0.95587	20	0.0676175	67	0.155556	0.355556	0.511111	0.888889
NLP	NLP_c2_d5	0	2	5	0.952474	14	0.20615	136	0.244444	0.444444	0.6	0.844444
NLP	NLP_c2_d6	0	2	6	0.962075	13	0.210782	131	0.222222	0.377778	0.688889	0.911111
NLP	NLP_c2_d7	0	2	7	0.962621	11	0.21347	132	0.177778	0.488889	0.711111	0.933333
NLP	NLP_c2_d8	0	2	8	0.968491	13	0.168781	81	0.288889	0.466667	0.644444	0.955556
NLP	NLP_c4	0	4	0	0.949581	19	0.0777738	104	0.2	0.333333	0.511111	0.8
NLP	NLP_c4_d4	0	4	4	0.956038	14	0.186124	137	0.222222	0.422222	0.622222	0.844444
NLP	NLP_c4_d5	0	4	5	0.965597	14	0.252765	76	0.311111	0.355556	0.6	0.955556
NLP	NLP_c4_d6	0	4	6	0.966771	8	0.278799	91	0.377778	0.577778	0.711111	0.911111
NLP	NLP_c4_d7	0	4	7	0.966562	11	0.295312	103	0.377778	0.488889	0.666667	0.955556
NLP	NLP_c4_d8	0	4	8	0.967862	9	0.263497	73	0.333333	0.533333	0.666667	0.933333
NLP	NLP_c6	0	6	0	0.956331	17	0.129612	125	0.177778	0.377778	0.644444	0.866667
NLP	NLP_c6_d4	0	6	4	0.967568	12	0.322298	71	0.288889	0.466667	0.688889	0.955556
NLP	NLP_c6_d5	0	6	5	0.97021	10	0.466149	76	0.288889	0.511111	0.688889	0.977778
NLP	NLP_c6_d6	0	6	6	0.971971	10	0.495009	89	0.333333	0.533333	0.755556	0.977778
NLP	NLP_c6_d7	0	6	7	0.970671	10	0.336132	53	0.355556	0.511111	0.644444	0.977778
NLP	NLP_c6_d8	0	6	8	0.9713	8	0.450152	77	0.333333	0.6	0.711111	0.955556
NLP	NLP_c8	0	8	0	0.96543	14	0.321832	75	0.266667	0.4	0.688889	0.911111
NLP	NLP_c8_d4	0	8	4	0.970294	11	0.419099	77	0.266667	0.466667	0.755556	0.977778
NLP	NLP_c8_d5	0	8	5	0.973648	10	0.443221	45	0.288889	0.511111	0.755556	1
NLP	NLP_c8_d6	0	8	6	0.972138	10	0.462267	57	0.288889	0.511111	0.755556	0.977778
NLP	NLP_c8_d7	0	8	7	0.969706	10	0.471271	59	0.355556	0.533333	0.688889	0.933333
NLP	NLP_c8_d8	0	8	8	0.971342	8	0.408719	77	0.288889	0.666667	0.755556	0.955556
NLP	NLP_d4	0	0	4	0.969078	10	0.457013	58	0.222222	0.533333	0.711111	0.933333
NLP	NLP_d5	0	0	5	0.97021	10	0.479359	56	0.244444	0.533333	0.755556	0.933333
NLP	NLP_d6	0	0	6	0.9726	9	0.495009	54	0.311111	0.555556	0.733333	0.933333
NLP	NLP_d7	0	0	7	0.973522	8	0.379827	59	0.355556	0.622222	0.733333	0.955556
NLP	NLP_d8	0	0	8	0.972348	8	0.437299	77	0.333333	0.666667	0.755556	0.955556
NLP	NLP_fp40	40	0	0	0.969748	11	0.484198	54	0.244444	0.488889	0.755556	0.977778
NLP	NLP_fp40_c10	40	10	0	0.967526	12	0.621977	123	0.266667	0.444444	0.733333	0.955556
NLP	NLP_fp40_c10_d4	40	10	4	0.973103	10	0.611873	61	0.288889	0.555556	0.755556	0.977778
NLP	NLP_fp40_c10_d5	40	10	5	0.975535	8	0.685956	43	0.311111	0.6	0.755556	1
NLP	NLP_fp40_c10_d6	40	10	6	0.975954	8	0.605449	50	0.355556	0.577778	0.777778	1
NLP	NLP_fp40_c10_d7	40	10	7	0.975115	8	0.468367	54	0.355556	0.555556	0.777778	0.977778
NLP	NLP_fp40_c10_d8	40	10	8	0.970335	10	0.363973	79	0.288889	0.577778	0.755556	0.933333
NLP	NLP_fp40_c12	40	12	0	0.973187	9	0.621364	49	0.266667	0.555556	0.711111	1
NLP	NLP_fp40_c12_d4	40	12	4	0.974319	10	0.614982	48	0.266667	0.555556	0.8	1
NLP	NLP_fp40_c12_d5	40	12	5	0.974696	9	0.598443	47	0.288889	0.577778	0.8	1
NLP	NLP_fp40_c12_d6	40	12	6	0.974906	8	0.523017	55	0.288889	0.577778	0.8	0.977778
NLP	NLP_fp40_c12_d7	40	12	7	0.974612	8	0.427767	54	0.333333	0.6	0.755556	0.977778
NLP	NLP_fp40_c12_d8	40	12	8	0.970419	10	0.363973	79	0.288889	0.577778	0.755556	0.933333
NLP	NLP_fp40_c2	40	2	0	0.95608	15	0.202637	94	0.244444	0.333333	0.622222	0.822222
NLP	NLP_fp40_c2_d4	40	2	4	0.961866	13	0.254808	79	0.222222	0.466667	0.666667	0.911111
NLP	NLP_fp40_c2_d5	40	2	5	0.957296	16	0.236039	81	0.244444	0.4	0.622222	0.866667
NLP	NLP_fp40_c2_d6	40	2	6	0.95935	11	0.251965	150	0.288889	0.466667	0.688889	0.888889
NLP	NLP_fp40_c2_d7	40	2	7	0.963166	11	0.272789	96	0.244444	0.4	0.711111	0.888889
NLP	NLP_fp40_c2_d8	40	2	8	0.96652	11	0.203602	63	0.311111	0.488889	0.666667	0.888889
NLP	NLP_fp40_c4	40	4	0	0.958679	16	0.267232	100	0.222222	0.355556	0.6	0.911111
NLP	NLP_fp40_c4_d4	40	4	4	0.967317	12	0.354626	136	0.266667	0.444444	0.733333	0.955556
NLP	NLP_fp40_c4_d5	40	4	5	0.956709	11	0.397423	223	0.311111	0.444444	0.688889	0.888889
NLP	NLP_fp40_c4_d6	40	4	6	0.968407	11	0.319166	144	0.311111	0.488889	0.733333	0.977778
NLP	NLP_fp40_c4_d7	40	4	7	0.967736	13	0.210782	94	0.333333	0.444444	0.688889	0.955556
NLP	NLP_fp40_c4_d8	40	4	8	0.968239	10	0.363973	79	0.288889	0.511111	0.711111	0.911111
NLP	NLP_fp40_c6	40	6	0	0.967694	14	0.329379	113	0.266667	0.444444	0.688889	0.955556
NLP	NLP_fp40_c6_d4	40	6	4	0.968784	12	0.391874	123	0.288889	0.444444	0.733333	0.977778
NLP	NLP_fp40_c6_d5	40	6	5	0.9726	11	0.413248	54	0.333333	0.488889	0.711111	0.977778
NLP	NLP_fp40_c6_d6	40	6	6	0.972683	11	0.434009	111	0.377778	0.488889	0.8	0.977778
NLP	NLP_fp40_c6_d7	40	6	7	0.976205	9	0.402761	50	0.422222	0.577778	0.777778	1
NLP	NLP_fp40_c6_d8	40	6	8	0.970252	10	0.330478	79	0.288889	0.533333	0.777778	0.933333
NLP	NLP_fp40_c8	40	8	0	0.967275	14	0.433393	119	0.288889	0.422222	0.711111	0.955556
NLP	NLP_fp40_c8_d4	40	8	4	0.973564	11	0.497878	43	0.266667	0.488889	0.755556	1
NLP	NLP_fp40_c8_d5	40	8	5	0.974277	10	0.521068	45	0.266667	0.6	0.733333	1
NLP	NLP_fp40_c8_d6	40	8	6	0.976289	8	0.661635	47	0.377778	0.555556	0.777778	1
NLP	NLP_fp40_c8_d7	40	8	7	0.975199	9	0.432325	54	0.4	0.577778	0.755556	0.977778
NLP	NLP_fp40_c8_d8	40	8	8	0.970503	10	0.336833	79	0.311111	0.577778	0.755556	0.933333
NLP	NLP_fp40_d4	40	0	4	0.971635	10	0.511426	50	0.244444	0.533333	0.755556	1
NLP	NLP_fp40_d5	40	0	5	0.972642	10	0.560563	52	0.244444	0.511111	0.777778	0.977778
NLP	NLP_fp40_d6	40	0	6	0.975115	9	0.516627	55	0.288889	0.577778	0.8	0.977778
NLP	NLP_fp40_d7	40	0	7	0.974361	9	0.422022	54	0.355556	0.555556	0.755556	0.977778
NLP	NLP_fp40_d8	40	0	8	0.970419	10	0.363973	79	0.288889	0.577778	0.755556	0.933333
NLP	NLP_fp50	50	0	0	0.969623	11	0.51989	53	0.222222	0.444444	0.755556	0.955556
NLP	NLP_fp50_c10	50	10	0	0.973061	10	0.64902	54	0.288889	0.511111	0.777778	0.977778
NLP	NLP_fp50_c10_d4	50	10	4	0.974193	10	0.611873	70	0.311111	0.511111	0.8	0.977778
NLP	NLP_fp50_c10_d5	50	10	5	0.975283	8	0.63551	43	0.288889	0.555556	0.777778	1
NLP	NLP_fp50_c10_d6	50	10	6	0.974654	8	0.655868	65	0.333333	0.6	0.8	0.955556
NLP	NLP_fp50_c10_d7	50	10	7	0.972851	8	0.497947	80	0.377778	0.555556	0.8	0.955556
NLP	NLP_fp50_c10_d8	50	10	8	0.972683	9	0.478847	63	0.311111	0.555556	0.755556	0.933333
NLP	NLP_fp50_c12	50	12	0	0.973522	10	0.609999	45	0.288889	0.511111	0.777778	1
NLP	NLP_fp50_c12_d4	50	12	4	0.97499	10	0.627879	46	0.288889	0.533333	0.777778	1
NLP	NLP_fp50_c12_d5	50	12	5	0.974948	9	0.598443	47	0.288889	0.555556	0.777778	1
NLP	NLP_fp50_c12_d6	50	12	6	0.974822	8	0.583441	65	0.288889	0.555556	0.822222	0.955556
NLP	NLP_fp50_c12_d7	50	12	7	0.972516	9	0.462698	80	0.333333	0.6	0.777778	0.955556
NLP	NLP_fp50_c12_d8	50	12	8	0.972683	9	0.478847	63	0.311111	0.555556	0.755556	0.933333
NLP	NLP_fp50_c2	50	2	0	0.96174	15	0.3615	72	0.288889	0.355556	0.666667	0.866667
NLP	NLP_fp50_c2_d4	50	2	4	0.967862	11	0.396814	72	0.333333	0.488889	0.711111	0.933333
NLP	NLP_fp50_c2_d5	50	2	5	0.960566	10	0.359712	113	0.266667	0.511111	0.733333	0.866667
NLP	NLP_fp50_c2_d6	50	2	6	0.961698	10	0.210782	150	0.266667	0.511111	0.733333	0.911111
NLP	NLP_fp50_c2_d7	50	2	7	0.962872	11	0.355836	121	0.288889	0.444444	0.711111	0.911111
NLP	NLP_fp50_c2_d8	50	2	8	0.966855	11	0.227103	63	0.311111	0.466667	0.666667	0.911111
NLP	NLP_fp50_c4	50	4	0	0.963878	14	0.409242	73	0.288889	0.422222	0.622222	0.888889
NLP	NLP_fp50_c4_d4	50	4	4	0.969581	11	0.374105	75	0.288889	0.488889	0.733333	0.955556
NLP	NLP_fp50_c4_d5	50	4	5	0.961824	12	0.396331	223	0.288889	0.422222	0.733333	0.933333
NLP	NLP_fp50_c4_d6	50	4	6	0.9674	11	0.27338	138	0.288889	0.488889	0.688889	0.933333
NLP	NLP_fp50_c4_d7	50	4	7	0.969371	11	0.214393	80	0.266667	0.488889	0.733333	0.955556
NLP	NLP_fp50_c4_d8	50	4	8	0.970084	11	0.363973	63	0.288889	0.488889	0.711111	0.933333
NLP	NLP_fp50_c6	50	6	0	0.964004	14	0.33165	87	0.222222	0.4	0.666667	0.911111
NLP	NLP_fp50_c6_d4	50	6	4	0.973103	11	0.452768	58	0.311111	0.444444	0.8	0.977778
NLP	NLP_fp50_c6_d5	50	6	5	0.970419	10	0.413248	71	0.311111	0.533333	0.733333	0.977778
NLP	NLP_fp50_c6_d6	50	6	6	0.97478	10	0.489283	78	0.422222	0.533333	0.8	0.977778
NLP	NLP_fp50_c6_d7	50	6	7	0.974151	9	0.479738	80	0.4	0.577778	0.8	0.933333
NLP	NLP_fp50_c6_d8	50	6	8	0.971719	11	0.34523	63	0.266667	0.488889	0.755556	0.933333
NLP	NLP_fp50_c8	50	8	0	0.970964	12	0.476064	60	0.266667	0.422222	0.755556	0.955556
NLP	NLP_fp50_c8_d4	50	8	4	0.974528	8	0.677511	55	0.333333	0.555556	0.777778	0.977778
NLP	NLP_fp50_c8_d5	50	8	5	0.975702	8	0.657923	48	0.266667	0.577778	0.8	1
NLP	NLP_fp50_c8_d6	50	8	6	0.974738	8	0.520495	65	0.355556	0.577778	0.8	0.955556
NLP	NLP_fp50_c8_d7	50	8	7	0.973229	8	0.501788	80	0.333333	0.577778	0.8	0.955556
NLP	NLP_fp50_c8_d8	50	8	8	0.972725	9	0.478847	63	0.311111	0.555556	0.755556	0.933333
NLP	NLP_fp50_d4	50	0	4	0.971845	10	0.527913	49	0.222222	0.511111	0.755556	1
NLP	NLP_fp50_d5	50	0	5	0.973312	10	0.580283	50	0.244444	0.511111	0.8	1
NLP	NLP_fp50_d6	50	0	6	0.974319	8	0.534867	65	0.266667	0.555556	0.8	0.955556
NLP	NLP_fp50_d7	50	0	7	0.972558	8	0.462698	80	0.355556	0.6	0.777778	0.955556
NLP	NLP_fp50_d8	50	0	8	0.972683	9	0.478847	63	0.311111	0.555556	0.755556	0.933333
NLP	NLP_fp60	60	0	0	0.971761	11	0.542128	45	0.266667	0.466667	0.755556	1
NLP	NLP_fp60_c10	60	10	0	0.974067	11	0.639494	57	0.355556	0.466667	0.777778	0.977778
NLP	NLP_fp60_c10_d4	60	10	4	0.977505	8	0.670963	41	0.4	0.555556	0.8	1
NLP	NLP_fp60_c10_d5	60	10	5	0.977128	10	0.678461	43	0.311111	0.555556	0.8	1
NLP	NLP_fp60_c10_d6	60	10	6	0.975031	9	0.582035	55	0.355556	0.577778	0.777778	0.955556
NLP	NLP_fp60_c10_d7	60	10	7	0.973438	7	0.560197	64	0.377778	0.6	0.777778	0.933333
NLP	NLP_fp60_c10_d8	60	10	8	0.971048	9	0.354368	63	0.311111	0.533333	0.688889	0.933333
NLP	NLP_fp60_c12	60	12	0	0.974738	10	0.642289	43	0.355556	0.511111	0.777778	1
NLP	NLP_fp60_c12_d4	60	12	4	0.975157	10	0.599407	45	0.311111	0.511111	0.8	1
NLP	NLP_fp60_c12_d5	60	12	5	0.975912	10	0.589429	47	0.333333	0.555556	0.8	1
NLP	NLP_fp60_c12_d6	60	12	6	0.975828	8	0.611837	55	0.355556	0.577778	0.822222	0.955556
NLP	NLP_fp60_c12_d7	60	12	7	0.973229	7	0.584881	64	0.377778	0.622222	0.755556	0.933333
NLP	NLP_fp60_c12_d8	60	12	8	0.971048	9	0.354368	63	0.311111	0.533333	0.688889	0.933333
NLP	NLP_fp60_c2	60	2	0	0.962872	10	0.468969	89	0.311111	0.511111	0.733333	0.866667
NLP	NLP_fp60_c2_d4	60	2	4	0.961572	10	0.442325	128	0.311111	0.533333	0.733333	0.888889
NLP	NLP_fp60_c2_d5	60	2	5	0.970755	10	0.474635	70	0.311111	0.577778	0.755556	0.955556
NLP	NLP_fp60_c2_d6	60	2	6	0.972683	9	0.436052	81	0.333333	0.6	0.8	0.955556
NLP	NLP_fp60_c2_d7	60	2	7	0.969371	10	0.430605	63	0.222222	0.511111	0.711111	0.955556
NLP	NLP_fp60_c2_d8	60	2	8	0.970671	11	0.330478	63	0.266667	0.488889	0.733333	0.955556
NLP	NLP_fp60_c4	60	4	0	0.962159	12	0.409242	113	0.333333	0.466667	0.688889	0.888889
NLP	NLP_fp60_c4_d4	60	4	4	0.972306	10	0.533885	69	0.355556	0.533333	0.8	0.911111
NLP	NLP_fp60_c4_d5	60	4	5	0.968407	9	0.418015	137	0.311111	0.555556	0.755556	0.933333
NLP	NLP_fp60_c4_d6	60	4	6	0.972516	7	0.574914	138	0.377778	0.577778	0.8	0.955556
NLP	NLP_fp60_c4_d7	60	4	7	0.973983	8	0.407257	64	0.311111	0.577778	0.8	0.977778
NLP	NLP_fp60_c4_d8	60	4	8	0.971468	10	0.330478	63	0.333333	0.511111	0.711111	0.933333
NLP	NLP_fp60_c6	60	6	0	0.966771	13	0.360129	125	0.288889	0.444444	0.733333	0.933333
NLP	NLP_fp60_c6_d4	60	6	4	0.976792	9	0.603495	50	0.4	0.577778	0.8	1
NLP	NLP_fp60_c6_d5	60	6	5	0.976122	10	0.503858	57	0.377778	0.555556	0.822222	0.977778
NLP	NLP_fp60_c6_d6	60	6	6	0.975199	10	0.684869	74	0.422222	0.533333	0.777778	0.977778
NLP	NLP_fp60_c6_d7	60	6	7	0.975954	8	0.547537	64	0.355556	0.622222	0.822222	0.933333
NLP	NLP_fp60_c6_d8	60	6	8	0.971384	10	0.330478	63	0.311111	0.511111	0.733333	0.933333
NLP	NLP_fp60_c8	60	8	0	0.973145	10	0.533294	51	0.377778	0.533333	0.755556	0.955556
NLP	NLP_fp60_c8_d4	60	8	4	0.975115	9	0.655404	63	0.377778	0.555556	0.777778	0.955556
NLP	NLP_fp60_c8_d5	60	8	5	0.974654	9	0.661161	51	0.377778	0.577778	0.8	0.977778
NLP	NLP_fp60_c8_d6	60	8	6	0.976625	8	0.632921	55	0.4	0.577778	0.822222	0.977778
NLP	NLP_fp60_c8_d7	60	8	7	0.973354	8	0.589154	64	0.355556	0.622222	0.777778	0.933333
NLP	NLP_fp60_c8_d8	60	8	8	0.971048	9	0.354368	63	0.311111	0.533333	0.688889	0.933333
NLP	NLP_fp60_d4	60	0	4	0.973564	10	0.560699	46	0.288889	0.511111	0.777778	1
NLP	NLP_fp60_d5	60	0	5	0.974444	9	0.59039	48	0.288889	0.533333	0.755556	1
NLP	NLP_fp60_d6	60	0	6	0.975409	8	0.591881	55	0.333333	0.577778	0.822222	0.955556
NLP	NLP_fp60_d7	60	0	7	0.973145	7	0.547537	64	0.377778	0.622222	0.755556	0.933333
NLP	NLP_fp60_d8	60	0	8	0.971048	9	0.354368	63	0.311111	0.533333	0.688889	0.933333
NLP	NLP_fp70	70	0	0	0.972851	10	0.544032	59	0.311111	0.533333	0.777778	0.977778
NLP	NLP_fp70_c10	70	10	0	0.973774	11	0.523677	51	0.311111	0.466667	0.733333	0.977778
NLP	NLP_fp70_c10_d4	70	10	4	0.977421	8	0.698441	51	0.377778	0.6	0.777778	0.977778
NLP	NLP_fp70_c10_d5	70	10	5	0.977631	8	0.68642	45	0.377778	0.577778	0.822222	1
NLP	NLP_fp70_c10_d6	70	10	6	0.978092	6	0.700474	74	0.444444	0.666667	0.822222	0.977778
NLP	NLP_fp70_c10_d7	70	10	7	0.975786	7	0.497947	64	0.377778	0.622222	0.8	0.977778
NLP	NLP_fp70_c10_d8	70	10	8	0.971006	11	0.240264	63	0.311111	0.488889	0.733333	0.955556
NLP	NLP_fp70_c12	70	12	0	0.974822	9	0.680641	59	0.355556	0.555556	0.777778	0.977778
NLP	NLP_fp70_c12_d4	70	12	4	0.975577	9	0.628671	51	0.355556	0.533333	0.8	0.977778
NLP	NLP_fp70_c12_d5	70	12	5	0.976415	10	0.591124	45	0.377778	0.533333	0.822222	1
NLP	NLP_fp70_c12_d6	70	12	6	0.978302	6	0.668026	74	0.444444	0.622222	0.844444	0.977778
NLP	NLP_fp70_c12_d7	70	12	7	0.975954	7	0.534345	64	0.377778	0.622222	0.8	0.977778
NLP	NLP_fp70_c12_d8	70	12	8	0.971006	11	0.240264	63	0.311111	0.488889	0.733333	0.955556
NLP	NLP_fp70_c2	70	2	0	0.962788	14	0.320366	98	0.266667	0.444444	0.688889	0.888889
NLP	NLP_fp70_c2_d4	70	2	4	0.96086	8	0.534004	208	0.333333	0.577778	0.755556	0.911111
NLP	NLP_fp70_c2_d5	70	2	5	0.968113	10	0.497947	128	0.355556	0.577778	0.8	0.933333
NLP	NLP_fp70_c2_d6	70	2	6	0.972851	9	0.476646	81	0.288889	0.622222	0.8	0.955556
NLP	NLP_fp70_c2_d7	70	2	7	0.968574	10	0.330478	63	0.244444	0.511111	0.688889	0.955556
NLP	NLP_fp70_c2_d8	70	2	8	0.968281	10	0.227103	63	0.244444	0.511111	0.688889	0.933333
NLP	NLP_fp70_c4	70	4	0	0.963208	10	0.434535	112	0.355556	0.511111	0.688889	0.888889
NLP	NLP_fp70_c4_d4	70	4	4	0.973354	7	0.517852	77	0.4	0.577778	0.777778	0.955556
NLP	NLP_fp70_c4_d5	70	4	5	0.969119	10	0.432129	140	0.333333	0.511111	0.822222	0.933333
NLP	NLP_fp70_c4_d6	70	4	6	0.968449	8	0.443745	138	0.377778	0.6	0.8	0.911111
NLP	NLP_fp70_c4_d7	70	4	7	0.973522	9	0.28023	64	0.333333	0.6	0.777778	0.977778
NLP	NLP_fp70_c4_d8	70	4	8	0.970377	11	0.27127	63	0.311111	0.466667	0.688889	0.955556
NLP	NLP_fp70_c6	70	6	0	0.9713	9	0.463648	79	0.355556	0.511111	0.711111	0.955556
NLP	NLP_fp70_c6_d4	70	6	4	0.975828	8	0.468915	81	0.377778	0.577778	0.755556	0.977778
NLP	NLP_fp70_c6_d5	70	6	5	0.976373	8	0.489812	71	0.4	0.555556	0.822222	0.955556
NLP	NLP_fp70_c6_d6	70	6	6	0.976457	7	0.594163	74	0.422222	0.622222	0.8	0.977778
NLP	NLP_fp70_c6_d7	70	6	7	0.975493	7	0.382723	64	0.333333	0.622222	0.8	0.977778
NLP	NLP_fp70_c6_d8	70	6	8	0.970964	11	0.27127	63	0.333333	0.466667	0.733333	0.955556
NLP	NLP_fp70_c8	70	8	0	0.971845	11	0.464643	83	0.333333	0.488889	0.733333	0.977778
NLP	NLP_fp70_c8_d4	70	8	4	0.976164	8	0.659721	60	0.4	0.6	0.755556	0.977778
NLP	NLP_fp70_c8_d5	70	8	5	0.977966	9	0.679708	45	0.355556	0.6	0.822222	1
NLP	NLP_fp70_c8_d6	70	8	6	0.977631	6	0.609135	74	0.466667	0.644444	0.844444	0.977778
NLP	NLP_fp70_c8_d7	70	8	7	0.975996	7	0.497947	64	0.333333	0.622222	0.822222	0.977778
NLP	NLP_fp70_c8_d8	70	8	8	0.971006	11	0.240264	63	0.311111	0.488889	0.733333	0.955556
NLP	NLP_fp70_d4	70	0	4	0.974444	8	0.548629	51	0.288889	0.533333	0.8	0.977778
NLP	NLP_fp70_d5	70	0	5	0.97587	9	0.575329	45	0.377778	0.533333	0.8	1
NLP	NLP_fp70_d6	70	0	6	0.977925	6	0.643304	74	0.444444	0.622222	0.844444	0.977778
NLP	NLP_fp70_d7	70	0	7	0.975912	7	0.498212	64	0.377778	0.622222	0.8	0.977778
NLP	NLP_fp70_d8	70	0	8	0.971006	11	0.240264	63	0.311111	0.488889	0.733333	0.955556
NLP	NLP_fp80	80	0	0	0.972977	11	0.635716	65	0.311111	0.488889	0.8	0.977778
NLP	NLP_fp80_c10	80	10	0	0.97369	11	0.610946	65	0.333333	0.466667	0.8	0.955556
NLP	NLP_fp80_c10_d4	80	10	4	0.977673	8	0.644342	57	0.377778	0.6	0.8	0.977778
NLP	NLP_fp80_c10_d5	80	10	5	0.976834	8	0.606742	58	0.377778	0.577778	0.777778	0.977778
NLP	NLP_fp80_c10_d6	80	10	6	0.977128	7	0.653663	133	0.444444	0.622222	0.844444	0.977778
NLP	NLP_fp80_c10_d7	80	10	7	0.974109	10	0.457211	63	0.333333	0.533333	0.733333	0.977778
NLP	NLP_fp80_c10_d8	80	10	8	0.96979	10	0.270129	63	0.222222	0.511111	0.711111	0.955556
NLP	NLP_fp80_c12	80	12	0	0.973648	11	0.635716	65	0.333333	0.488889	0.777778	0.977778
NLP	NLP_fp80_c12_d4	80	12	4	0.976751	8	0.625307	57	0.377778	0.555556	0.8	0.977778
NLP	NLP_fp80_c12_d5	80	12	5	0.977463	8	0.610032	58	0.377778	0.577778	0.777778	0.977778
NLP	NLP_fp80_c12_d6	80	12	6	0.976834	7	0.599639	133	0.444444	0.6	0.844444	0.977778
NLP	NLP_fp80_c12_d7	80	12	7	0.974235	10	0.457211	63	0.333333	0.533333	0.733333	0.977778
NLP	NLP_fp80_c12_d8	80	12	8	0.96979	10	0.270129	63	0.222222	0.511111	0.711111	0.955556
NLP	NLP_fp80_c2	80	2	0	0.964675	11	0.494651	80	0.244444	0.488889	0.733333	0.888889
NLP	NLP_fp80_c2_d4	80	2	4	0.97457	10	0.419214	63	0.333333	0.555556	0.777778	0.955556
NLP	NLP_fp80_c2_d5	80	2	5	0.972725	10	0.299937	63	0.355556	0.533333	0.755556	0.955556
NLP	NLP_fp80_c2_d6	80	2	6	0.974235	10	0.380924	63	0.333333	0.555556	0.8	0.955556
NLP	NLP_fp80_c2_d7	80	2	7	0.969832	10	0.48364	63	0.266667	0.511111	0.711111	0.933333
NLP	NLP_fp80_c2_d8	80	2	8	0.96891	10	0.330478	63	0.222222	0.533333	0.711111	0.955556
NLP	NLP_fp80_c4	80	4	0	0.968365	12	0.513324	79	0.355556	0.488889	0.688889	0.933333
NLP	NLP_fp80_c4_d4	80	4	4	0.97	11	0.473587	85	0.377778	0.488889	0.777778	0.933333
NLP	NLP_fp80_c4_d5	80	4	5	0.974025	9	0.429308	84	0.355556	0.533333	0.822222	0.955556
NLP	NLP_fp80_c4_d6	80	4	6	0.972809	8	0.441354	133	0.4	0.622222	0.8	0.955556
NLP	NLP_fp80_c4_d7	80	4	7	0.974612	10	0.353272	63	0.333333	0.6	0.733333	0.977778
NLP	NLP_fp80_c4_d8	80	4	8	0.969832	10	0.308411	63	0.244444	0.533333	0.688889	0.955556
NLP	NLP_fp80_c6	80	6	0	0.972851	8	0.669309	74	0.377778	0.555556	0.777778	0.933333
NLP	NLP_fp80_c6_d4	80	6	4	0.976415	10	0.503023	50	0.377778	0.577778	0.8	1
NLP	NLP_fp80_c6_d5	80	6	5	0.977673	8	0.529613	58	0.355556	0.577778	0.822222	0.977778
NLP	NLP_fp80_c6_d6	80	6	6	0.975702	5	0.571101	133	0.511111	0.6	0.822222	0.977778
NLP	NLP_fp80_c6_d7	80	6	7	0.973396	10	0.427819	63	0.355556	0.533333	0.711111	0.977778
NLP	NLP_fp80_c6_d8	80	6	8	0.96979	10	0.324349	63	0.222222	0.511111	0.711111	0.955556
NLP	NLP_fp80_c8	80	8	0	0.97369	10	0.570276	71	0.377778	0.511111	0.777778	0.977778
NLP	NLP_fp80_c8_d4	80	8	4	0.978008	8	0.625307	57	0.444444	0.666667	0.8	0.977778
NLP	NLP_fp80_c8_d5	80	8	5	0.97805	7	0.548347	58	0.4	0.622222	0.8	0.977778
NLP	NLP_fp80_c8_d6	80	8	6	0.977505	7	0.615577	133	0.422222	0.666667	0.866667	0.977778
NLP	NLP_fp80_c8_d7	80	8	7	0.973941	10	0.457211	63	0.333333	0.533333	0.733333	0.977778
NLP	NLP_fp80_c8_d8	80	8	8	0.96979	10	0.270129	63	0.222222	0.511111	0.711111	0.955556
NLP	NLP_fp80_d4	80	0	4	0.976541	8	0.625307	57	0.377778	0.555556	0.8	0.977778
NLP	NLP_fp80_d5	80	0	5	0.977002	8	0.550379	58	0.355556	0.555556	0.777778	0.977778
NLP	NLP_fp80_d6	80	0	6	0.977338	6	0.660708	133	0.466667	0.622222	0.866667	0.977778
NLP	NLP_fp80_d7	80	0	7	0.974235	10	0.457211	63	0.333333	0.533333	0.733333	0.977778
NLP	NLP_fp80_d8	80	0	8	0.96979	10	0.270129	63	0.222222	0.511111	0.711111	0.955556
NLP	NLP_fp90	90	0	0	0.973354	10	0.70577	60	0.311111	0.533333	0.777778	0.955556
NLP	NLP_fp90_c10	90	10	0	0.97369	10	0.677293	67	0.355556	0.533333	0.777778	0.955556
NLP	NLP_fp90_c10_d4	90	10	4	0.977966	9	0.670954	45	0.333333	0.6	0.822222	1
NLP	NLP_fp90_c10_d5	90	10	5	0.977421	10	0.670603	58	0.355556	0.555556	0.844444	0.977778
NLP	NLP_fp90_c10_d6	90	10	6	0.979099	9	0.555635	63	0.377778	0.666667	0.888889	0.977778
NLP	NLP_fp90_c10_d7	90	10	7	0.971426	10	0.330478	63	0.288889	0.555556	0.711111	0.955556
NLP	NLP_fp90_c10_d8	90	10	8	0.967484	10	0.458951	63	0.222222	0.511111	0.666667	0.933333
NLP	NLP_fp90_c12	90	12	0	0.973606	10	0.746017	62	0.333333	0.555556	0.777778	0.955556
NLP	NLP_fp90_c12_d4	90	12	4	0.976792	9	0.616316	53	0.311111	0.6	0.822222	0.977778
NLP	NLP_fp90_c12_d5	90	12	5	0.977254	10	0.607368	58	0.333333	0.555556	0.844444	0.977778
NLP	NLP_fp90_c12_d6	90	12	6	0.979224	8	0.555635	63	0.377778	0.666667	0.888889	0.977778
NLP	NLP_fp90_c12_d7	90	12	7	0.971426	10	0.330478	63	0.288889	0.555556	0.711111	0.955556
NLP	NLP_fp90_c12_d8	90	12	8	0.967484	10	0.458951	63	0.222222	0.511111	0.666667	0.933333
NLP	NLP_fp90_c2	90	2	0	0.965975	10	0.481414	79	0.244444	0.511111	0.688889	0.933333
NLP	NLP_fp90_c2_d4	90	2	4	0.975115	10	0.581102	63	0.333333	0.577778	0.8	0.955556
NLP	NLP_fp90_c2_d5	90	2	5	0.974948	10	0.491088	63	0.355556	0.555556	0.822222	0.955556
NLP	NLP_fp90_c2_d6	90	2	6	0.977338	9	0.497947	63	0.377778	0.622222	0.844444	0.955556
NLP	NLP_fp90_c2_d7	90	2	7	0.9687	10	0.480878	63	0.222222	0.555556	0.711111	0.933333
NLP	NLP_fp90_c2_d8	90	2	8	0.967778	10	0.458951	63	0.222222	0.511111	0.688889	0.933333
NLP	NLP_fp90_c4	90	4	0	0.974319	9	0.650834	80	0.288889	0.533333	0.8	0.977778
NLP	NLP_fp90_c4_d4	90	4	4	0.970629	7	0.616316	194	0.355556	0.622222	0.822222	0.955556
NLP	NLP_fp90_c4_d5	90	4	5	0.973438	8	0.670257	193	0.4	0.644444	0.844444	0.977778
NLP	NLP_fp90_c4_d6	90	4	6	0.978637	8	0.519918	63	0.4	0.688889	0.866667	0.955556
NLP	NLP_fp90_c4_d7	90	4	7	0.9713	10	0.357617	63	0.288889	0.533333	0.733333	0.955556
NLP	NLP_fp90_c4_d8	90	4	8	0.967484	10	0.458951	63	0.222222	0.511111	0.666667	0.933333
NLP	NLP_fp90_c6	90	6	0	0.974403	8	0.730497	87	0.377778	0.622222	0.733333	0.977778
NLP	NLP_fp90_c6_d4	90	6	4	0.976792	9	0.65629	66	0.333333	0.622222	0.822222	0.977778
NLP	NLP_fp90_c6_d5	90	6	5	0.977631	10	0.607368	67	0.355556	0.577778	0.866667	0.977778
NLP	NLP_fp90_c6_d6	90	6	6	0.979434	9	0.555635	63	0.377778	0.644444	0.911111	0.955556
NLP	NLP_fp90_c6_d7	90	6	7	0.971384	10	0.330478	63	0.288889	0.555556	0.711111	0.955556
NLP	NLP_fp90_c6_d8	90	6	8	0.967484	10	0.458951	63	0.222222	0.511111	0.666667	0.933333
NLP	NLP_fp90_c8	90	8	0	0.973983	9	0.733504	71	0.377778	0.622222	0.777778	0.955556
NLP	NLP_fp90_c8_d4	90	8	4	0.977757	9	0.617169	49	0.333333	0.622222	0.822222	1
NLP	NLP_fp90_c8_d5	90	8	5	0.977338	10	0.645859	60	0.355556	0.555556	0.844444	0.977778
NLP	NLP_fp90_c8_d6	90	8	6	0.979266	8	0.555635	63	0.377778	0.666667	0.888889	0.977778
NLP	NLP_fp90_c8_d7	90	8	7	0.971426	10	0.330478	63	0.288889	0.555556	0.711111	0.955556
NLP	NLP_fp90_c8_d8	90	8	8	0.967484	10	0.458951	63	0.222222	0.511111	0.666667	0.933333
NLP	NLP_fp90_d4	90	0	4	0.976876	9	0.616316	53	0.311111	0.6	0.822222	0.977778
NLP	NLP_fp90_d5	90	0	5	0.977254	10	0.607368	58	0.333333	0.555556	0.844444	0.977778
NLP	NLP_fp90_d6	90	0	6	0.979224	8	0.555635	63	0.377778	0.666667	0.888889	0.977778
NLP	NLP_fp90_d7	90	0	7	0.971426	10	0.330478	63	0.288889	0.555556	0.711111	0.955556
NLP	NLP_fp90_d8	90	0	8	0.967484	10	0.458951	63	0.222222	0.511111	0.666667	0.933333
NLP	NLP_ensemble	0	0	0	0.976415	9	0.494774	49	0.377778	0.533333	0.8	1
