# Supplementary material for: A data-driven architecture using natural language processing to improve phenotyping efficiency and accelerate genetic diagnoses of rare disorders
Source: HGG Adv. 2021 May 11;2(3):100035. doi: 10.1016/j.xhgg.2021.100035 (PMC8432593; doi:10.1016/j.xhgg.2021.100035)
Supplement: Table S8. The number of patients where each NLP combination filter was applicable — The number of patients that each NLP combination filter was applied to. If a combination filter led to fewer than 5 HPO terms remaining for a given patient, then the combination filter was not applied to that patient. Especially stringent combination filters (e.g. limited to 90% frequency percentile, at least 8 levels deep, and top 2 abnormality classes) result in very few patients with filtered terms (column “num_patients_filtered”). The combination filter (column “run”) is described by the frequency percentile threshold, depth, and diversity with prefixes “fp”, “d”, and “c” respectively. Available online at the Journal website. [file mmc5.xlsx]

## Sheet: Table_S8_num_patients_filtered_
Run Name	Num Patients Filtered
NLP_c10_d4	52
NLP_c10_d5	52
NLP_c10_d6	52
NLP_c10_d7	52
NLP_c12_d4	52
NLP_c12_d5	52
NLP_c12_d6	52
NLP_c12_d7	52
NLP_c4_d4	52
NLP_c4_d5	52
NLP_c4_d6	52
NLP_c4_d7	52
NLP_c6_d4	52
NLP_c6_d5	52
NLP_c6_d6	52
NLP_c6_d7	52
NLP_c8_d4	52
NLP_c8_d5	52
NLP_c8_d6	52
NLP_c8_d7	52
NLP_d4	52
NLP_d5	52
NLP_d6	52
NLP_d7	52
NLP_fp40_c10_d4	52
NLP_fp40_c10_d5	52
NLP_fp40_c10_d6	52
NLP_fp40_c10_d7	52
NLP_fp40_c12_d4	52
NLP_fp40_c12_d5	52
NLP_fp40_c12_d6	52
NLP_fp40_c12_d7	52
NLP_fp40_c4_d4	52
NLP_fp40_c4_d5	52
NLP_fp40_c4_d6	52
NLP_fp40_c6_d4	52
NLP_fp40_c6_d5	52
NLP_fp40_c6_d6	52
NLP_fp40_c6_d7	52
NLP_fp40_c8_d4	52
NLP_fp40_c8_d5	52
NLP_fp40_c8_d6	52
NLP_fp40_c8_d7	52
NLP_fp40_d4	52
NLP_fp40_d5	52
NLP_fp40_d6	52
NLP_fp40_d7	52
NLP_fp50_c10_d4	52
NLP_fp50_c10_d5	52
NLP_fp50_c10_d6	52
NLP_fp50_c12_d4	52
NLP_fp50_c12_d5	52
NLP_fp50_c12_d6	52
NLP_fp50_c4_d4	52
NLP_fp50_c4_d5	52
NLP_fp50_c4_d6	52
NLP_fp50_c6_d4	52
NLP_fp50_c6_d5	52
NLP_fp50_c6_d6	52
NLP_fp50_c8_d4	52
NLP_fp50_c8_d5	52
NLP_fp50_c8_d6	52
NLP_fp50_d4	52
NLP_fp50_d5	52
NLP_fp50_d6	52
NLP_c2	51
NLP_c4	51
NLP_c6	51
NLP_fp40	51
NLP_fp40_c10	51
NLP_fp40_c12	51
NLP_fp40_c2	51
NLP_fp40_c4	51
NLP_fp40_c6	51
NLP_fp40_c8	51
NLP_fp50	51
NLP_fp50_c10	51
NLP_fp50_c10_d7	51
NLP_fp50_c12	51
NLP_fp50_c12_d7	51
NLP_fp50_c2	51
NLP_fp50_c4	51
NLP_fp50_c6_d7	51
NLP_fp50_c8	51
NLP_fp50_c8_d7	51
NLP_fp50_d7	51
NLP_fp60	51
NLP_fp60_c10	51
NLP_fp60_c10_d4	51
NLP_fp60_c10_d5	51
NLP_fp60_c10_d6	51
NLP_fp60_c12	51
NLP_fp60_c12_d4	51
NLP_fp60_c12_d5	51
NLP_fp60_c12_d6	51
NLP_fp60_c4	51
NLP_fp60_c4_d4	51
NLP_fp60_c4_d5	51
NLP_fp60_c4_d6	51
NLP_fp60_c6	51
NLP_fp60_c6_d4	51
NLP_fp60_c6_d5	51
NLP_fp60_c6_d6	51
NLP_fp60_c8	51
NLP_fp60_c8_d4	51
NLP_fp60_c8_d5	51
NLP_fp60_c8_d6	51
NLP_fp60_d4	51
NLP_fp60_d5	51
NLP_fp60_d6	51
NLP_fp70	51
NLP_fp70_c10	51
NLP_fp70_c10_d4	51
NLP_fp70_c10_d5	51
NLP_fp70_c10_d6	51
NLP_fp70_c12	51
NLP_fp70_c12_d4	51
NLP_fp70_c12_d5	51
NLP_fp70_c12_d6	51
NLP_fp70_c4	51
NLP_fp70_c4_d4	51
NLP_fp70_c4_d5	51
NLP_fp70_c4_d6	51
NLP_fp70_c6	51
NLP_fp70_c6_d4	51
NLP_fp70_c6_d5	51
NLP_fp70_c6_d6	51
NLP_fp70_c8	51
NLP_fp70_c8_d4	51
NLP_fp70_c8_d5	51
NLP_fp70_c8_d6	51
NLP_fp70_d4	51
NLP_fp70_d5	51
NLP_fp70_d6	51
NLP_fp80	51
NLP_fp80_c10	51
NLP_fp80_c10_d4	51
NLP_fp80_c10_d5	51
NLP_fp80_c12	51
NLP_fp80_c12_d4	51
NLP_fp80_c12_d5	51
NLP_fp80_c4	51
NLP_fp80_c4_d5	51
NLP_fp80_c6	51
NLP_fp80_c6_d4	51
NLP_fp80_c6_d5	51
NLP_fp80_c8	51
NLP_fp80_c8_d4	51
NLP_fp80_c8_d5	51
NLP_fp80_d4	51
NLP_fp80_d5	51
NLP_c8	50
NLP_fp40_c4_d7	50
NLP_fp50_c4_d7	50
NLP_fp60_c2	50
NLP_fp70_c2	50
NLP_fp80_c10_d6	50
NLP_fp80_c12_d6	50
NLP_fp80_c4_d4	50
NLP_fp80_c6_d6	50
NLP_fp80_c8_d6	50
NLP_fp80_d6	50
NLP_c10_d8	49
NLP_c12_d8	49
NLP_c6_d8	49
NLP_c8_d8	49
NLP_d8	49
NLP_fp80_c2	49
NLP_fp80_c4_d6	49
NLP_fp90	49
NLP_fp90_c10	49
NLP_fp90_c12	49
NLP_fp90_c4	49
NLP_fp90_c6	49
NLP_fp90_c8	49
NLP_c10	48
NLP_c4_d8	48
NLP_c12	47
NLP_fp60_c10_d7	47
NLP_fp60_c12_d7	47
NLP_fp60_c6_d7	47
NLP_fp60_c8_d7	47
NLP_fp60_d7	47
NLP_fp60_c4_d7	46
NLP_fp70_c10_d7	46
NLP_fp70_c12_d7	46
NLP_fp70_c2_d4	46
NLP_fp70_c4_d7	46
NLP_fp70_c6_d7	46
NLP_fp70_c8_d7	46
NLP_fp70_d7	46
NLP_fp90_c10_d4	46
NLP_fp90_c12_d4	46
NLP_fp90_c6_d4	46
NLP_fp90_c8_d4	46
NLP_fp90_d4	46
NLP_fp90_c4_d4	45
NLP_fp50_c2_d4	44
NLP_fp90_c10_d5	44
NLP_fp90_c12_d5	44
NLP_fp90_c2	44
NLP_fp90_c4_d5	44
NLP_fp90_c6_d5	44
NLP_fp90_c8_d5	44
NLP_fp90_d5	44
NLP_fp40_c2_d5	43
NLP_fp50_c2_d5	43
NLP_fp40_c2_d4	42
NLP_c2_d4	41
NLP_c2_d5	41
NLP_fp40_c10_d8	41
NLP_fp40_c12_d8	41
NLP_fp40_c6_d8	41
NLP_fp40_c8_d8	41
NLP_fp40_d8	41
NLP_fp60_c2_d4	41
NLP_fp40_c4_d8	40
NLP_fp80_c2_d4	40
NLP_fp50_c10_d8	39
NLP_fp50_c12_d8	39
NLP_fp50_c6_d8	39
NLP_fp50_c8_d8	39
NLP_fp50_d8	39
NLP_fp70_c2_d5	38
NLP_fp90_c10_d6	38
NLP_fp90_c12_d6	38
NLP_fp90_c6_d6	38
NLP_fp90_c8_d6	38
NLP_fp90_d6	38
NLP_fp60_c2_d5	37
NLP_fp90_c4_d6	37
NLP_c2_d6	36
NLP_fp80_c10_d7	36
NLP_fp80_c12_d7	36
NLP_fp80_c4_d7	36
NLP_fp80_c6_d7	36
NLP_fp80_c8_d7	36
NLP_fp80_d7	36
NLP_c2_d7	35
NLP_fp40_c2_d6	35
NLP_fp50_c4_d8	35
NLP_fp60_c10_d8	35
NLP_fp60_c12_d8	35
NLP_fp60_c6_d8	35
NLP_fp60_c8_d8	35
NLP_fp60_d8	35
NLP_c2_d8	34
NLP_fp50_c2_d7	34
NLP_fp60_c4_d8	33
NLP_fp80_c2_d5	33
NLP_fp40_c2_d7	32
NLP_fp50_c2_d6	32
NLP_fp60_c2_d6	31
NLP_fp70_c10_d8	31
NLP_fp70_c12_d8	31
NLP_fp70_c6_d8	31
NLP_fp70_c8_d8	31
NLP_fp70_d8	31
NLP_fp70_c2_d6	30
NLP_fp70_c4_d8	30
NLP_fp90_c2_d4	29
NLP_fp40_c2_d8	27
NLP_fp50_c6	27
NLP_fp80_c2_d6	26
NLP_fp90_c2_d5	24
NLP_fp90_c2_d6	24
NLP_fp50_c2_d8	23
NLP_fp60_c2_d7	23
NLP_fp80_c10_d8	22
NLP_fp80_c12_d8	22
NLP_fp80_c4_d8	22
NLP_fp80_c6_d8	22
NLP_fp80_c8_d8	22
NLP_fp80_d8	22
NLP_fp60_c2_d8	19
NLP_fp70_c2_d8	18
NLP_fp70_c2_d7	17
NLP_fp90_c10_d7	17
NLP_fp90_c12_d7	17
NLP_fp90_c6_d7	17
NLP_fp90_c8_d7	17
NLP_fp90_d7	17
NLP_fp90_c4_d7	16
NLP_fp80_c2_d7	15
NLP_fp80_c2_d8	12
NLP_fp90_c2_d7	5
NLP_fp90_c10_d8	2
NLP_fp90_c12_d8	2
NLP_fp90_c4_d8	2
NLP_fp90_c6_d8	2
NLP_fp90_c8_d8	2
NLP_fp90_d8	2
NLP_fp90_c2_d8	1
